# Supplementary material for: The only species of Mohnia Friele, 1879 (Caenogastropoda, Buccinoidea, Buccinidae) in the North Pacific represents an unrecognized new genus of Newtoniellidae (Triphoroidea)
Source: Zookeys. 2021 Aug 5;1055:69–87. doi: 10.3897/zookeys.1055.68911 (PMC8360822; doi:10.3897/zookeys.1055.68911)
Supplement: XML Treatment for Pseudomohnia [file zookeys.1055.68911-treatment1.xml]

<!DOCTYPE tp:taxon-treatment
  PUBLIC "-//TaxonX//DTD Taxonomic Treatment Publishing DTD v0 20100105//EN" "tax-treatment-NSO.dtd">
<tp:taxon-treatment xmlns:tp="http://www.plazi.org/taxpub"><tp:treatment-meta><kwd-group><label>Taxon classification</label><kwd><named-content xmlns:xlink="http://www.w3.org/1999/xlink" content-type="kingdom">Animalia</named-content></kwd><kwd><named-content xmlns:xlink="http://www.w3.org/1999/xlink" content-type="order">Neogastropoda</named-content></kwd><kwd><named-content xmlns:xlink="http://www.w3.org/1999/xlink" content-type="family">Buccinidae</named-content></kwd></kwd-group><mixed-citation publication-type="journal"><person-group><name><surname>Strong</surname><given-names>Ellen E.</given-names></name><name><surname>Sirenko</surname><given-names>Boris I.</given-names></name><name><surname>McLean</surname><given-names>James H.</given-names></name></person-group><article-title>The only species of <italic><tp:taxon-name><tp:taxon-name-part taxon-name-part-type="genus" reg="Mohnia">Mohnia</tp:taxon-name-part></tp:taxon-name></italic> Friele, 1879 (<tp:taxon-name><tp:taxon-name-part taxon-name-part-type="subclass">Caenogastropoda</tp:taxon-name-part></tp:taxon-name>, <tp:taxon-name><tp:taxon-name-part taxon-name-part-type="family">Buccinoidea</tp:taxon-name-part></tp:taxon-name>, <tp:taxon-name><tp:taxon-name-part taxon-name-part-type="family">Buccinidae</tp:taxon-name-part></tp:taxon-name>) in the North Pacific represents an unrecognized new genus of <tp:taxon-name><tp:taxon-name-part taxon-name-part-type="family">Newtoniellidae</tp:taxon-name-part></tp:taxon-name> (<tp:taxon-name><tp:taxon-name-part taxon-name-part-type="superfamily">Triphoroidea</tp:taxon-name-part></tp:taxon-name>)</article-title><source>Zookeys</source><day>05</day><month>8</month><year>2021</year><volume>1055</volume><fpage>69</fpage><lpage>87</lpage><pub-id pub-id-type="doi">10.3897/zookeys.1055.68911</pub-id></mixed-citation></tp:treatment-meta><tp:nomenclature><label>Genus</label><tp:taxon-name>
                  <object-id xmlns:xlink="http://www.w3.org/1999/xlink" content-type="arpha" xlink:type="simple">8B0FE460-8C9D-5F0A-A019-3644C77D42F5</object-id>
                  <tp:taxon-name-part taxon-name-part-type="genus" reg="Pseudomohnia">Pseudomohnia</tp:taxon-name-part>
                  <object-id xmlns:xlink="http://www.w3.org/1999/xlink" content-type="zoobank" xlink:type="simple">http://zoobank.org/C28BBD54-8A95-4722-8F42-1A115E8533D4</object-id>
                </tp:taxon-name><tp:taxon-status xmlns:xlink="http://www.w3.org/1999/xlink" xlink:type="simple">gen. nov.</tp:taxon-status><tp:nomenclature-citation-list><tp:nomenclature-citation><tp:taxon-name>
                      <tp:taxon-name-part taxon-name-part-type="family">Newtoniellidae</tp:taxon-name-part>
                    </tp:taxon-name><comment>gen. nov. pro “<tp:taxon-name><tp:taxon-name-part taxon-name-part-type="genus" reg="Mohnia">Mohnia</tp:taxon-name-part></tp:taxon-name>” <tp:taxon-name><tp:taxon-name-part taxon-name-part-type="genus" reg="Mohnia"/><tp:taxon-name-part taxon-name-part-type="species" reg="kurilana">kurilana</tp:taxon-name-part></tp:taxon-name> Dall, 1913: Sirenko, Kantor and Gulbin 2013: 156.</comment></tp:nomenclature-citation></tp:nomenclature-citation-list></tp:nomenclature><tp:treatment-sec sec-type="type species" id="SECID0ETAAE"><title>Type species.</title><p><italic><tp:taxon-name><tp:taxon-name-part taxon-name-part-type="genus" reg="Mohnia">Mohnia</tp:taxon-name-part><tp:taxon-name-part taxon-name-part-type="species" reg="kurilana">kurilana</tp:taxon-name-part></tp:taxon-name></italic> Dall, 1913, here designated (Fig. <xref ref-type="fig" rid="F1">1A</xref>).</p></tp:treatment-sec><tp:treatment-sec sec-type="description" id="SECID0EIBAE"><title>Description.</title><p>Shell dextral, thin, whitish in color, ~ 15–20 mm in adult shell length; whorls convex, suture deeply impressed, growth indeterminate. Protoconch large, multispiral, nucleus smooth, cancellate sculpture on subsequent whorls, transition to teleoconch gradual or indistinct. Teleoconch with spiral sculpture of fine cords and axial threads, often diminishing on body whorl and on base. Axis slightly gyrate, pervious; columellar plait lacking. Anterior canal short, slightly recurved. Operculum paucispiral with eccentric nucleus. Radula taenioglossate with small, concave rachidian, robust bicuspid lateral teeth, and slender marginal teeth with cylindrical shafts. Foot with deep propodial pedal gland and with metapodial pedal gland opening to deep medial cleft. Acrembolic proboscis short, salivary glands acinous, mid-esophageal gland well developed. Penis lacking. Nervous system epiathroid with long supra-esophageal connective.</p></tp:treatment-sec><tp:treatment-sec sec-type="etymology" id="SECID0EUBAE"><title>Etymology.</title><p>In reference to the superficial similarity of the shell and its original placement in the genus <italic><tp:taxon-name><tp:taxon-name-part taxon-name-part-type="genus" reg="Mohnia">Mohnia</tp:taxon-name-part></tp:taxon-name></italic> Friele, 1879 (<tp:taxon-name><tp:taxon-name-part taxon-name-part-type="order">Neogastropoda</tp:taxon-name-part></tp:taxon-name>, <tp:taxon-name><tp:taxon-name-part taxon-name-part-type="family">Buccinoidea</tp:taxon-name-part></tp:taxon-name>).</p></tp:treatment-sec><tp:treatment-sec sec-type="distribution" id="SECID0ELCAE"><title>Distribution and ecology.</title><p>Known only from the Kuril and Aleutian Islands (Fig. <xref ref-type="fig" rid="F2">2</xref>) in 114–660 m, feeding on sponges.</p></tp:treatment-sec><tp:treatment-sec sec-type="remarks" id="SECID0EVCAE"><title>Remarks.</title><p>The unique combination of shell and radula characters displayed by <italic><tp:taxon-name><tp:taxon-name-part taxon-name-part-type="genus" reg="Pseudomohnia">Pseudomohnia</tp:taxon-name-part></tp:taxon-name></italic> are unknown in the family and cannot be confused with any other genus. The recognition of <italic><tp:taxon-name><tp:taxon-name-part taxon-name-part-type="genus" reg="Mohnia">Mohnia</tp:taxon-name-part><tp:taxon-name-part taxon-name-part-type="species" reg="kurilana">kurilana</tp:taxon-name-part></tp:taxon-name></italic> as representing a new genus of <tp:taxon-name><tp:taxon-name-part taxon-name-part-type="family">Newtoniellidae</tp:taxon-name-part></tp:taxon-name> had already been noted by <xref ref-type="bibr" rid="B39">Sirenko et al. (2013)</xref> based on as yet unpublished evidence provided in the present paper.</p><p>As documented in a number of newtoniellids, the presence of a large, ribbed protoconch with a gradual or indistinct transition between protoconch and teleoconch, despite being multispiral, points to a non-planktotrophic and intra-capsular mode of larval development (e.g., <xref ref-type="bibr" rid="B24">Marshall 1977</xref>; <xref ref-type="bibr" rid="B4">Bouchet and Warén 1993</xref>; <xref ref-type="bibr" rid="B41">Tsuchida and Sasaki 1998</xref>; <xref ref-type="bibr" rid="B11">Gofas 2003</xref>; <xref ref-type="bibr" rid="B9">Fernandes et al. 2015</xref>).</p><p>Little is known of the anatomy of newtoniellids, but that of <italic><tp:taxon-name><tp:taxon-name-part taxon-name-part-type="genus" reg="Pseudomohnia">Pseudomohnia</tp:taxon-name-part></tp:taxon-name></italic> compares favorably with <xref ref-type="bibr" rid="B15">Houbrick’s (1987)</xref> description of <italic><tp:taxon-name><tp:taxon-name-part taxon-name-part-type="genus" reg="Ataxocerithium">Ataxocerithium</tp:taxon-name-part><tp:taxon-name-part taxon-name-part-type="species" reg="eximium">eximium</tp:taxon-name-part></tp:taxon-name></italic> Houbrick, 1987 in the presence of a deep propodial pedal gland and a metapodial pedal gland opening to a deep medial cleft in the foot sole, a broad muscular snout, short acrembolic proboscis, well-developed mid-esophageal gland, and epiathroid nervous system with a long supra-esophageal connective.</p></tp:treatment-sec><tp:treatment-sec><!--Section generated to contain objects referenced in tp:taxon-treatment.--><fig id="F1" position="float" orientation="portrait"><object-id xmlns:xlink="http://www.w3.org/1999/xlink" content-type="doi" xlink:type="simple">10.3897/zookeys.1055.68911.figure1</object-id><object-id xmlns:xlink="http://www.w3.org/1999/xlink" content-type="arpha" xlink:type="simple">C600DEA2-E284-55D3-8B80-A84B6A8C92E6</object-id><label>Figure 1.</label><caption><p>Shell morphology of <italic><tp:taxon-name><tp:taxon-name-part taxon-name-part-type="genus" reg="Pseudomohnia">Pseudomohnia</tp:taxon-name-part></tp:taxon-name></italic> gen. nov. <bold>A, B</bold><italic><tp:taxon-name><tp:taxon-name-part taxon-name-part-type="genus" reg="Pseudomohnia">Pseudomohnia</tp:taxon-name-part><tp:taxon-name-part taxon-name-part-type="species" reg="kurilana">kurilana</tp:taxon-name-part></tp:taxon-name></italic> (Dall, 1913) comb. nov <bold>A</bold> lectotype, <named-content xmlns:xlink="http://www.w3.org/1999/xlink" content-type="dwc:institutional_code" xlink:type="simple">USNM</named-content> 205224. Kuril Islands <bold>B</bold><named-content xmlns:xlink="http://www.w3.org/1999/xlink" content-type="dwc:institutional_code" xlink:type="simple">ZIN</named-content> 57494/1. Kuril Islands <bold>C, D</bold><italic><tp:taxon-name><tp:taxon-name-part taxon-name-part-type="genus" reg="Pseudomohnia">Pseudomohnia</tp:taxon-name-part></tp:taxon-name></italic> sp. <named-content xmlns:xlink="http://www.w3.org/1999/xlink" content-type="dwc:institutional_code" xlink:type="simple">LACM</named-content> 1997-156.7 Aleutian Islands <bold>E–I</bold><italic><tp:taxon-name><tp:taxon-name-part taxon-name-part-type="genus" reg="Pseudomohnia">Pseudomohnia</tp:taxon-name-part><tp:taxon-name-part taxon-name-part-type="species" reg="rogerclarki">rogerclarki</tp:taxon-name-part></tp:taxon-name></italic> sp. nov. Aleutian Islands <bold>E</bold> holotype, <named-content xmlns:xlink="http://www.w3.org/1999/xlink" content-type="dwc:institutional_code" xlink:type="simple">LACM</named-content> 3776 <bold>F</bold><named-content xmlns:xlink="http://www.w3.org/1999/xlink" content-type="dwc:institutional_code" xlink:type="simple">LACM</named-content> 1997-174 <bold>G</bold><named-content xmlns:xlink="http://www.w3.org/1999/xlink" content-type="dwc:institutional_code" xlink:type="simple">LACM</named-content> 1997-174 <bold>H</bold><named-content xmlns:xlink="http://www.w3.org/1999/xlink" content-type="dwc:institutional_code" xlink:type="simple">LACM</named-content> 1997-163.21 <bold>I</bold><named-content xmlns:xlink="http://www.w3.org/1999/xlink" content-type="dwc:institutional_code" xlink:type="simple">LACM</named-content> 1997-165.20. Scale bar: 1 cm.</p></caption><graphic xmlns:xlink="http://www.w3.org/1999/xlink" xlink:href="zookeys-1055-069-g001.jpg" position="float" orientation="portrait" xlink:type="simple" id="oo_574832.jpg"><uri content-type="original_file" xlink:type="simple">https://binary.pensoft.net/fig/574832</uri></graphic></fig><fig id="F2" position="float" orientation="portrait"><object-id xmlns:xlink="http://www.w3.org/1999/xlink" content-type="doi" xlink:type="simple">10.3897/zookeys.1055.68911.figure2</object-id><object-id xmlns:xlink="http://www.w3.org/1999/xlink" content-type="arpha" xlink:type="simple">B67845F3-F4D6-55C0-8EBA-2320E5A20F0C</object-id><label>Figure 2.</label><caption><p>Distribution of <italic><tp:taxon-name><tp:taxon-name-part taxon-name-part-type="genus" reg="Pseudomohnia">Pseudomohnia</tp:taxon-name-part></tp:taxon-name></italic> gen. nov. in the North Pacific. Squares, <italic><tp:taxon-name><tp:taxon-name-part taxon-name-part-type="genus" reg="Pseudomohnia">Pseudomohnia</tp:taxon-name-part><tp:taxon-name-part taxon-name-part-type="species" reg="kurilana">kurilana</tp:taxon-name-part></tp:taxon-name></italic> (Dall, 1913) comb. nov.; circles, <italic><tp:taxon-name><tp:taxon-name-part taxon-name-part-type="genus" reg="Pseudomohnia">Pseudomohnia</tp:taxon-name-part><tp:taxon-name-part taxon-name-part-type="species" reg="rogerclarki">rogerclarki</tp:taxon-name-part></tp:taxon-name></italic> sp. nov.; stars, <italic><tp:taxon-name><tp:taxon-name-part taxon-name-part-type="genus" reg="Pseudomohnia">Pseudomohnia</tp:taxon-name-part></tp:taxon-name></italic> sp. Symbols with black fill are type localities. Scale in kilometers.</p></caption><graphic xmlns:xlink="http://www.w3.org/1999/xlink" xlink:href="zookeys-1055-069-g002.jpg" position="float" orientation="portrait" xlink:type="simple" id="oo_574833.jpg"><uri content-type="original_file" xlink:type="simple">https://binary.pensoft.net/fig/574833</uri></graphic></fig></tp:treatment-sec><ref-list><ref id="B39"><mixed-citation xmlns:xlink="http://www.w3.org/1999/xlink" xlink:type="simple"><person-group><name name-style="western"><surname>Sirenko</surname><given-names>B</given-names></name><name name-style="western"><surname>Kantor</surname><given-names>YuI</given-names></name><name name-style="western"><surname>Gulbin</surname><given-names>VV</given-names></name></person-group> (<year>2013</year>) <article-title>Clade <tp:taxon-name><tp:taxon-name-part taxon-name-part-type="suborder">Ptenoglossa</tp:taxon-name-part></tp:taxon-name>. In: BI Sirenko (Ed.) Check-list of species of free-living invertebrates of the Russian Far Eastern Seas.</article-title><source>Explorations of the Fauna of the Seas</source><volume>75</volume>(<issue>83</issue>): <fpage>156</fpage>.</mixed-citation></ref><ref id="B24"><mixed-citation xmlns:xlink="http://www.w3.org/1999/xlink" xlink:type="simple"><person-group><name name-style="western"><surname>Marshall</surname><given-names>BA</given-names></name></person-group> (<year>1977</year>) <article-title>The recent New Zealand species of <italic><tp:taxon-name><tp:taxon-name-part taxon-name-part-type="genus">Triforis</tp:taxon-name-part></tp:taxon-name></italic> (<tp:taxon-name><tp:taxon-name-part taxon-name-part-type="class">Gastropoda</tp:taxon-name-part></tp:taxon-name>: <tp:taxon-name><tp:taxon-name-part taxon-name-part-type="family">Triforidae</tp:taxon-name-part></tp:taxon-name>).</article-title><source>New Zealand Journal of Zoology</source><volume>4</volume>: <fpage>101</fpage>–<lpage>110</lpage>. <ext-link xlink:type="simple" ext-link-type="doi" xlink:href="10.1080/03014223.1977.9517943">https://doi.org/10.1080/03014223.1977.9517943</ext-link></mixed-citation></ref><ref id="B4"><mixed-citation xmlns:xlink="http://www.w3.org/1999/xlink" xlink:type="simple"><person-group><name name-style="western"><surname>Bouchet</surname><given-names>P</given-names></name><name name-style="western"><surname>Warén</surname><given-names>A</given-names></name></person-group> (<year>1993</year>) <article-title>Revision of the Northeast Atlantic bathyal and abyssal <tp:taxon-name><tp:taxon-name-part taxon-name-part-type="order">Mesogastropoda</tp:taxon-name-part></tp:taxon-name>.</article-title><source>Bollettino Malacologico supplemento</source><volume>3</volume>: <fpage>579</fpage>–<lpage>840</lpage>. <ext-link xlink:type="simple" ext-link-type="doi" xlink:href="10.5962/bhl.title.140732">https://doi.org/10.5962/bhl.title.140732</ext-link></mixed-citation></ref><ref id="B41"><mixed-citation xmlns:xlink="http://www.w3.org/1999/xlink" xlink:type="simple"><person-group><name name-style="western"><surname>Tsuchida</surname><given-names>E</given-names></name><name name-style="western"><surname>Sasaki</surname><given-names>T</given-names></name></person-group> (<year>1998</year>) <article-title>Discovery of live specimens of <italic><tp:taxon-name><tp:taxon-name-part taxon-name-part-type="genus">Sasamocochlis</tp:taxon-name-part><tp:taxon-name-part taxon-name-part-type="species">sasamorii</tp:taxon-name-part></tp:taxon-name></italic> (Kuroda, 1943) from Tsugaru Straits, Northern Japan (<tp:taxon-name><tp:taxon-name-part taxon-name-part-type="class">Gastropoda</tp:taxon-name-part></tp:taxon-name>:<tp:taxon-name><tp:taxon-name-part taxon-name-part-type="superfamily">Triphoroidea</tp:taxon-name-part></tp:taxon-name>).</article-title><source>Venus</source><volume>57</volume>: <fpage>1</fpage>–<lpage>9</lpage>.</mixed-citation></ref><ref id="B11"><mixed-citation xmlns:xlink="http://www.w3.org/1999/xlink" xlink:type="simple"><person-group><name name-style="western"><surname>Gofas</surname><given-names>S</given-names></name></person-group> (<year>2003</year>) <article-title>An endemic radiation of <italic><tp:taxon-name><tp:taxon-name-part taxon-name-part-type="genus">Trituba</tp:taxon-name-part></tp:taxon-name></italic> (<tp:taxon-name><tp:taxon-name-part taxon-name-part-type="phylum">Mollusca</tp:taxon-name-part></tp:taxon-name>, <tp:taxon-name><tp:taxon-name-part taxon-name-part-type="class">Gastropoda</tp:taxon-name-part></tp:taxon-name>) on the North Atlantic seamounts.</article-title><source>American Malacological Bulletin</source><volume>17</volume>: <fpage>45</fpage>–<lpage>63</lpage>.</mixed-citation></ref><ref id="B9"><mixed-citation xmlns:xlink="http://www.w3.org/1999/xlink" xlink:type="simple"><person-group><name name-style="western"><surname>Fernandes</surname><given-names>MR</given-names></name><name name-style="western"><surname>Garofalo</surname><given-names>R</given-names></name><name name-style="western"><surname>Pimenta</surname><given-names>A</given-names></name></person-group> (<year>2015</year>) <article-title>New species and records of <tp:taxon-name><tp:taxon-name-part taxon-name-part-type="subfamily">Newtoniellinae</tp:taxon-name-part></tp:taxon-name> (<tp:taxon-name><tp:taxon-name-part taxon-name-part-type="subclass">Caenogastropoda</tp:taxon-name-part></tp:taxon-name>, <tp:taxon-name><tp:taxon-name-part taxon-name-part-type="family">Newtoniellidae</tp:taxon-name-part></tp:taxon-name>) from Brazil.</article-title><source>Journal of the Marine Biological Association of the United Kingdom</source><volume>95</volume>(<issue>4</issue>): <fpage>791</fpage>–<lpage>804</lpage>. <ext-link xlink:type="simple" ext-link-type="doi" xlink:href="10.1017/S0025315414001933">https://doi.org/10.1017/S0025315414001933</ext-link></mixed-citation></ref><ref id="B15"><mixed-citation xmlns:xlink="http://www.w3.org/1999/xlink" xlink:type="simple"><person-group><name name-style="western"><surname>Houbrick</surname><given-names>RS</given-names></name></person-group> (<year>1987</year>) <article-title>Description of a new, giant <italic><tp:taxon-name><tp:taxon-name-part taxon-name-part-type="genus">Ataxocerithium</tp:taxon-name-part></tp:taxon-name></italic> species from Australia, with remarks on the systematic placement of the genus (<tp:taxon-name><tp:taxon-name-part taxon-name-part-type="subclass">Prosobranchia</tp:taxon-name-part></tp:taxon-name>: <tp:taxon-name><tp:taxon-name-part taxon-name-part-type="family">Cerithiopsidae</tp:taxon-name-part></tp:taxon-name>).</article-title><source>The Nautilus</source><volume>101</volume>: <fpage>155</fpage>–<lpage>165</lpage>. <ext-link xlink:type="simple" ext-link-type="doi" xlink:href="10.5962/bhl.part.17411">https://doi.org/10.5962/bhl.part.17411</ext-link></mixed-citation></ref></ref-list></tp:taxon-treatment>
