# Supplementary material for: The only species of Mohnia Friele, 1879 (Caenogastropoda, Buccinoidea, Buccinidae) in the North Pacific represents an unrecognized new genus of Newtoniellidae (Triphoroidea)
Source: Zookeys. 2021 Aug 5;1055:69–87. doi: 10.3897/zookeys.1055.68911 (PMC8360822; doi:10.3897/zookeys.1055.68911)
Supplement: XML Treatment for Pseudomohnia kurilana [file zookeys.1055.68911-treatment2.xml]

<!DOCTYPE tp:taxon-treatment
  PUBLIC "-//TaxonX//DTD Taxonomic Treatment Publishing DTD v0 20100105//EN" "tax-treatment-NSO.dtd">
<tp:taxon-treatment xmlns:tp="http://www.plazi.org/taxpub"><tp:treatment-meta><kwd-group><label>Taxon classification</label><kwd><named-content xmlns:xlink="http://www.w3.org/1999/xlink" content-type="kingdom">Animalia</named-content></kwd><kwd><named-content xmlns:xlink="http://www.w3.org/1999/xlink" content-type="order">Neogastropoda</named-content></kwd><kwd><named-content xmlns:xlink="http://www.w3.org/1999/xlink" content-type="family">Buccinidae</named-content></kwd></kwd-group><mixed-citation publication-type="journal"><person-group><name><surname>Strong</surname><given-names>Ellen E.</given-names></name><name><surname>Sirenko</surname><given-names>Boris I.</given-names></name><name><surname>McLean</surname><given-names>James H.</given-names></name></person-group><article-title>The only species of <italic><tp:taxon-name><tp:taxon-name-part taxon-name-part-type="genus" reg="Mohnia">Mohnia</tp:taxon-name-part></tp:taxon-name></italic> Friele, 1879 (<tp:taxon-name><tp:taxon-name-part taxon-name-part-type="subclass">Caenogastropoda</tp:taxon-name-part></tp:taxon-name>, <tp:taxon-name><tp:taxon-name-part taxon-name-part-type="family">Buccinoidea</tp:taxon-name-part></tp:taxon-name>, <tp:taxon-name><tp:taxon-name-part taxon-name-part-type="family">Buccinidae</tp:taxon-name-part></tp:taxon-name>) in the North Pacific represents an unrecognized new genus of <tp:taxon-name><tp:taxon-name-part taxon-name-part-type="family">Newtoniellidae</tp:taxon-name-part></tp:taxon-name> (<tp:taxon-name><tp:taxon-name-part taxon-name-part-type="superfamily">Triphoroidea</tp:taxon-name-part></tp:taxon-name>)</article-title><source>Zookeys</source><day>05</day><month>8</month><year>2021</year><volume>1055</volume><fpage>69</fpage><lpage>87</lpage><pub-id pub-id-type="doi">10.3897/zookeys.1055.68911</pub-id></mixed-citation></tp:treatment-meta><tp:nomenclature><tp:taxon-name>
                  <object-id xmlns:xlink="http://www.w3.org/1999/xlink" content-type="arpha" xlink:type="simple">A2AE0E17-F79C-5A6F-AA99-F4D0BBB2C333</object-id>
                  <tp:taxon-name-part taxon-name-part-type="genus" reg="Pseudomohnia">Pseudomohnia</tp:taxon-name-part>
                  <tp:taxon-name-part taxon-name-part-type="species" reg="kurilana">kurilana</tp:taxon-name-part>
                </tp:taxon-name><tp:taxon-authority>(Dall, 1913)</tp:taxon-authority><tp:taxon-status xmlns:xlink="http://www.w3.org/1999/xlink" xlink:type="simple">comb. nov.</tp:taxon-status><xref ref-type="fig" rid="F1">Figs 1A, B</xref><xref ref-type="fig" rid="F3">, 3A, B, E</xref><xref ref-type="fig" rid="F4">, 4</xref><xref ref-type="fig" rid="F5">, 5A</xref><tp:nomenclature-citation-list><tp:nomenclature-citation><tp:taxon-name>
                      <tp:taxon-name-part taxon-name-part-type="genus" reg="Mohnia">Mohnia</tp:taxon-name-part>
                      <tp:taxon-name-part taxon-name-part-type="species" reg="kurilana">kurilana</tp:taxon-name-part>
                    </tp:taxon-name><comment>Dall, 1913: 503; <xref ref-type="bibr" rid="B7">Dall 1925</xref>: 21, pl. 34, fig. 1; <xref ref-type="bibr" rid="B20">Kosuge 1972</xref>, pl. 12, fig. 2 (Fig. <xref ref-type="fig" rid="F1">1A</xref>)</comment></tp:nomenclature-citation><tp:nomenclature-citation><tp:taxon-name>
                      <tp:taxon-name-part taxon-name-part-type="genus" reg="Mohnia">Mohnia</tp:taxon-name-part>
                      <tp:taxon-name-part taxon-name-part-type="species" reg="kurilana">kurilana</tp:taxon-name-part>
                    </tp:taxon-name><comment>: <xref ref-type="bibr" rid="B13">Golikov and Sirenko 1998</xref>: 112, fig. 7E; <xref ref-type="bibr" rid="B17">Kantor and Sysoev 2006</xref>: 187, pl. 93, figs J, J’ (Fig. <xref ref-type="fig" rid="F1">1B</xref>)</comment></tp:nomenclature-citation></tp:nomenclature-citation-list></tp:nomenclature><tp:treatment-sec sec-type="type material" id="SECID0EOIAE"><title>Type material.</title><p><bold><italic>Lectotype</italic>.</bold> Kuril Islands • 13.40 mm in length; off Simushir Island; <named-content xmlns:xlink="http://www.w3.org/1999/xlink" content-type="dwc:verbatimCoordinates" xlink:type="simple"><named-content content-type="geo-json" specific-use="{&#34;type&#34;:&#34;Point&#34;,&#34;coordinates&#34;:[151.750000,46.700000]}" id="NCID0E3IAE" xlink:type="simple">46°42'N, 151°45'E</named-content></named-content>; 229 fm [~ 419 m]; 24 June 1906; USFC steamer Albatross stn 4803; <named-content xmlns:xlink="http://www.w3.org/1999/xlink" content-type="dwc:institutional_code" xlink:type="simple">USNM</named-content> 205224, here designated (Figs <xref ref-type="fig" rid="F1">1A</xref>, <xref ref-type="fig" rid="F3">3A, B, E</xref>, <xref ref-type="fig" rid="F4">4</xref>, <xref ref-type="fig" rid="F5">5A</xref>).</p></tp:treatment-sec><tp:treatment-sec sec-type="material" id="SECID0EWJAE"><title>Other material.</title><p>Kuril Islands • 1 spm; near Iturup Island; <named-content xmlns:xlink="http://www.w3.org/1999/xlink" content-type="dwc:verbatimCoordinates" xlink:type="simple"><named-content content-type="geo-json" specific-use="{&#34;type&#34;:&#34;Point&#34;,&#34;coordinates&#34;:[148.925000,44.795000]}" id="NCID0E6JAE" xlink:type="simple">44°47.7'N, 148°55.5'E</named-content></named-content>; 660 m; 27 July 1984; R/V Odyssey; B Sirenko leg.; <named-content xmlns:xlink="http://www.w3.org/1999/xlink" content-type="dwc:institutional_code" xlink:type="simple">ZIN</named-content> 57494/1 (Fig. <xref ref-type="fig" rid="F1">1B</xref>); • 2 spms; Krusenstern Strait; <named-content xmlns:xlink="http://www.w3.org/1999/xlink" content-type="dwc:verbatimCoordinates" xlink:type="simple"><named-content content-type="geo-json" specific-use="{&#34;type&#34;:&#34;Point&#34;,&#34;coordinates&#34;:[153.913333,48.593333]}" id="NCID0EQKAE" xlink:type="simple">48°35.6'N, 153°54.8'E</named-content></named-content>; 210 m; 9 October 1987; R/V Tikhookeanskiy; V Lukin leg.; <named-content xmlns:xlink="http://www.w3.org/1999/xlink" content-type="dwc:institutional_code" xlink:type="simple">ZIN</named-content> 62774/2.</p></tp:treatment-sec><tp:treatment-sec sec-type="description" id="SECID0E1KAE"><title>Description.</title><p><bold><italic>Shell</italic>.</bold> Shell broadly turreted, spire angle ca. 42°, ~ 14 mm in adult shell length, consisting of approximately six, thin, convex whorls, separated by deeply impressed suture (Fig. <xref ref-type="fig" rid="F1">1A, B</xref>); growth indeterminate. Shell whitish, with thick, velvety periostracum. Larval shell non-planktotrophic, ~ 2.75 low, convex whorls, with smooth, blunt nucleus; well-defined opisthocyrt riblets and spiral threads producing cancellate sculpture on subsequent whorls. Inferred transition to teleoconch marked by change in orientation of axial sculpture and slight expansion in whorl diameter (Fig. <xref ref-type="fig" rid="F3">3A, B</xref>). Teleoconch with six to eight distinct, flattened, regular, spiral cords, separated by broader grooves, and which extend onto base. Spiral ornament crossed by variably developed, well separated, weakly prosocline axial threads and growth increments; axial threads becoming obsolete on body whorl. Aperture broad, outer lip thin, sharp. Axis slightly gyrate, pervious; columellar plait lacking. Anterior canal short, slightly recurved.</p><fig id="F3" position="float" orientation="portrait"><object-id xmlns:xlink="http://www.w3.org/1999/xlink" content-type="doi" xlink:type="simple">10.3897/zookeys.1055.68911.figure3</object-id><object-id xmlns:xlink="http://www.w3.org/1999/xlink" content-type="arpha" xlink:type="simple">E1FB42A3-8322-523F-A37E-8FF530F44B73</object-id><label>Figure 3.</label><caption><p>Protoconch and operculum morphology of <italic><tp:taxon-name><tp:taxon-name-part taxon-name-part-type="genus" reg="Pseudomohnia">Pseudomohnia</tp:taxon-name-part></tp:taxon-name></italic> gen. nov. <bold>A, B, E</bold><italic><tp:taxon-name><tp:taxon-name-part taxon-name-part-type="genus" reg="Pseudomohnia">Pseudomohnia</tp:taxon-name-part><tp:taxon-name-part taxon-name-part-type="species" reg="kurilana">kurilana</tp:taxon-name-part></tp:taxon-name></italic> (Dall, 1913) comb. nov. Lectotype, <named-content xmlns:xlink="http://www.w3.org/1999/xlink" content-type="dwc:institutional_code" xlink:type="simple">USNM</named-content> 205224 <bold>C, D, F</bold><italic><tp:taxon-name><tp:taxon-name-part taxon-name-part-type="genus" reg="Pseudomohnia">Pseudomohnia</tp:taxon-name-part><tp:taxon-name-part taxon-name-part-type="species" reg="rogerclarki">rogerclarki</tp:taxon-name-part></tp:taxon-name></italic> sp. nov. Holotype, <named-content xmlns:xlink="http://www.w3.org/1999/xlink" content-type="dwc:institutional_code" xlink:type="simple">LACM</named-content> 3776 <bold>A, C</bold> protoconch, apical view <bold>B, D</bold> protoconch, lateral view <bold>E, F</bold> Operculum. Black arrows indicate approximate position of inferred transition between protoconch and teleoconch. Scale bar: 1 mm.</p></caption><graphic xmlns:xlink="http://www.w3.org/1999/xlink" xlink:href="zookeys-1055-069-g003.jpg" position="float" orientation="portrait" xlink:type="simple" id="oo_574834.jpg"><uri content-type="original_file" xlink:type="simple">https://binary.pensoft.net/fig/574834</uri></graphic></fig><p><bold><italic>Operculum</italic></bold> [Lectotype]. Operculum thin, corneous, honey in color, thinning toward edges; paucispiral, nucleus eccentric, occupying ca. 31% of operculum length (Fig. <xref ref-type="fig" rid="F3">3E</xref>).</p><p><bold><italic>Radula</italic></bold> [Lectotype]. Radula taenioglossate (Fig. <xref ref-type="fig" rid="F4">4A</xref>). Rachidian small, concave, narrow, tapering slightly to chevron-shaped base (Fig. <xref ref-type="fig" rid="F4">4B, C</xref>). Cutting edge flaring slightly, bearing single, prominent, blunt cusp and smaller irregular denticle at outer edge on each side. Radular membrane diagonally creased between rachidian and lateral teeth of each row. Lateral teeth robust, broad, with smooth inner edge of shaft curving posteriorly; cutting edge with prominent, dagger-like, pointed cusp, occasionally with small, rounded accessory denticle at inner base, and with small, blunt inner cusp (Fig. <xref ref-type="fig" rid="F4">4A, B</xref>). Marginal teeth long, slender, with cylindrical shafts and slight constriction below claw-like tips; cutting edges of inner and outer marginal teeth bearing unequal numbers of short, curving, smoothly conical cusps, with three to four cusps on inner marginal teeth, and two to three on outer marginal teeth (Fig. <xref ref-type="fig" rid="F4">4D, E</xref>).</p><fig id="F4" position="float" orientation="portrait"><object-id xmlns:xlink="http://www.w3.org/1999/xlink" content-type="doi" xlink:type="simple">10.3897/zookeys.1055.68911.figure4</object-id><object-id xmlns:xlink="http://www.w3.org/1999/xlink" content-type="arpha" xlink:type="simple">A1009148-357C-5CC5-91B1-1467FD3E1D52</object-id><label>Figure 4.</label><caption><p>
                      Radula morphology and gut contents of <italic><tp:taxon-name><tp:taxon-name-part taxon-name-part-type="genus" reg="Pseudomohnia">Pseudomohnia</tp:taxon-name-part><tp:taxon-name-part taxon-name-part-type="species" reg="kurilana">kurilana</tp:taxon-name-part></tp:taxon-name></italic> (Dall, 1913) comb. nov., lectotype, <named-content xmlns:xlink="http://www.w3.org/1999/xlink" content-type="dwc:institutional_code" xlink:type="simple">USNM</named-content> 205224 <bold>A</bold> radular ribbon <bold>B</bold> detail of rachidian and lateral teeth <bold>C</bold> detail of rachidian <bold>D</bold> detail of marginal teeth <bold>E</bold> detail of inner and outer marginal teeth <bold>F</bold> sponge spicules from gut. Scale bars: 20 µm (<bold>C, D, E</bold>); 100 µm (<bold>A, B, F</bold>).</p></caption><graphic xmlns:xlink="http://www.w3.org/1999/xlink" xlink:href="zookeys-1055-069-g004.jpg" position="float" orientation="portrait" xlink:type="simple" id="oo_574835.jpg"><uri content-type="original_file" xlink:type="simple">https://binary.pensoft.net/fig/574835</uri></graphic></fig><p><bold><italic>Anatomy</italic></bold> [Lectotype]. Foot elongate oval. Propodium large, triangular, presumably with deep, propodial groove (Fig. <xref ref-type="fig" rid="F5">5A</xref>), but depth could not be determined. Shallow furrow (= epipodial skirt) continuous with opercular lobe, evident along sides of foot sole, becoming obsolete in deep groove where propodium joins neck below snout. Foot sole divided longitudinally by deep medial cleft that deepens posteriorly before shallowing again along posterior quarter of sole. The presence and/or disposition of any glands could not be determined, although the epithelium in a broad swath on either side of the cleft is opaquely white and glandular in appearance.</p><fig id="F5" position="float" orientation="portrait"><object-id xmlns:xlink="http://www.w3.org/1999/xlink" content-type="doi" xlink:type="simple">10.3897/zookeys.1055.68911.figure5</object-id><object-id xmlns:xlink="http://www.w3.org/1999/xlink" content-type="arpha" xlink:type="simple">B834B652-9825-5EDE-AD6F-49887332E864</object-id><label>Figure 5.</label><caption><p>Anatomy of <italic><tp:taxon-name><tp:taxon-name-part taxon-name-part-type="genus" reg="Pseudomohnia">Pseudomohnia</tp:taxon-name-part></tp:taxon-name></italic> gen. nov. <bold>A</bold><italic><tp:taxon-name><tp:taxon-name-part taxon-name-part-type="genus" reg="Pseudomohnia">Pseudomohnia</tp:taxon-name-part><tp:taxon-name-part taxon-name-part-type="species" reg="kurilana">kurilana</tp:taxon-name-part></tp:taxon-name></italic> (Dall, 1913) comb. nov., lectotype, <named-content xmlns:xlink="http://www.w3.org/1999/xlink" content-type="dwc:institutional_code" xlink:type="simple">USNM</named-content> 205224 <bold>B–E</bold><italic><tp:taxon-name><tp:taxon-name-part taxon-name-part-type="genus" reg="Pseudomohnia">Pseudomohnia</tp:taxon-name-part></tp:taxon-name></italic> sp., <named-content xmlns:xlink="http://www.w3.org/1999/xlink" content-type="dwc:institutional_code" xlink:type="simple">LACM</named-content> 1997-168.10 <bold>A, B</bold> external anatomy, dorsal view, mantle cavity opened via mid-dorsal incision <bold>C</bold> foregut, dorsal view <bold>D</bold> foregut, left-lateral view <bold>E</bold> pallial gonoduct, left-lateral view. Scale bars 1 mm. Abbreviations: ae, anterior esophagus; bg, buccal ganglion; cs, longitudinal cleft in foot sole; ct, ctendium; dg, digestive gland; go, gonad; hg, hypobranchial gland; meg, mid-esophageal gland; od, odontophore; op, opercular lobe; os, osphradium; pg, pallial gonoduct; ppg, propodeal pedal gland; r, rectum; rm, retractor muscles; rs, radular sac; sg, salivary gland; si, siphon; sp, supra-esophageal ganglion; sto, stomach; t, cephalic tentacle.</p></caption><graphic xmlns:xlink="http://www.w3.org/1999/xlink" xlink:href="zookeys-1055-069-g005.jpg" position="float" orientation="portrait" xlink:type="simple" id="oo_574836.jpg"><uri content-type="original_file" xlink:type="simple">https://binary.pensoft.net/fig/574836</uri></graphic></fig><p>Head with broad, muscular snout and long, tapering cephalic tentacles. Eyes conspicuous, on prominent ocular peduncles at outer bases of tentacles. Mantle edge smooth, with short siphon at left. Columellar muscle long, extending roughly one whorl to the level of mid-stomach. Mantle cavity one-half whorl in length. Mantle roof partially adhering to head and neck, not well preserved. Details of osphradium not readily observable. Ctenidium long, extending from siphon to base of mantle cavity. Hypobranchial gland well developed at left of rectum, releasing abundant mucus upon rehydration. Rectum broad, filled with sponge spicules, terminating in non-papillate anus well back from mantle edge. Pallial gonoduct presenting thin, non-glandular, open furrow below rectum. Penis lacking. Pericardial complex behind rear of mantle cavity compressed owing to retraction; details not observable. Bordered just behind by intestine.</p><p>Proboscis acrembolic, short. Jaws large, robust, dorsally flanking mouth. Buccal mass large with large odontophore occupying posterior two-thirds of buccal cavity behind jaws when retracted. Odontophore flattened, elongate, projecting upward from ventral posterior buccal mass, with flattened anterior end projecting against buccal roof behind jaws. Long, narrow, glandular subradular organ projecting between jaws from antero-ventral surface of odontophore. Moderately long radular ribbon emerging mid-ventrally near posterior end, embedded within acinous salivary glands posteriorly enclosing posterior buccal mass, and extending alongside anterior esophagus. Rather narrow mid-esophagus forming mid-esophageal gland with broad, glandular septae almost completely occluding lumen.</p><p>Stomach extending to ~ 1.5 whorls back from mantle edge, forming elongate chamber ~ 0.5 whorl in length, lying along left side of whorl ventrally surrounded by digestive gland. Stomach chamber broader posteriorly, narrowing anteriorly, filled with sponge spicules (Fig. <xref ref-type="fig" rid="F4">4F</xref>). Posterior esophagus entering stomach at left, near posterior quarter. Anterior end of stomach lying just behind reno-pericardial complex, large intestine curving right across body whorl, then turning anteriorly at base of mantle cavity on right side of body to form rectum. Digestive gland extending to anterior curve of intestine behind mantle cavity. Gonad dorsally overlying digestive gland at right of stomach.</p></tp:treatment-sec><tp:treatment-sec sec-type="distribution" id="SECID0E1SAE"><title>Distribution and ecology.</title><p>Known only from the Kuril Islands (Fig. <xref ref-type="fig" rid="F2">2</xref>) in 210–660 m, feeding on sponges.</p></tp:treatment-sec><tp:treatment-sec sec-type="remarks" id="SECID0EETAE"><title>Remarks.</title><p>The original description stated that the type material was dredged by the U.S. Bureau of Fisheries steamer Albatross in 229 fathoms (~ 419 m) off the Kuril Islands. The original, handwritten accession ledger at the <named-content xmlns:xlink="http://www.w3.org/1999/xlink" content-type="dwc:institutional_code" xlink:type="simple">USNM</named-content> indicates that it was collected off Simushir Island at station 4803, which was sampled on 24 June 1906, <named-content xmlns:xlink="http://www.w3.org/1999/xlink" content-type="dwc:verbatimCoordinates" xlink:type="simple"><named-content content-type="geo-json" specific-use="{&#34;type&#34;:&#34;Point&#34;,&#34;coordinates&#34;:[151.750000,46.700000]}" id="NCID0ESTAE" xlink:type="simple">46°42'N, 151°45'E</named-content></named-content>.</p><p>Only limited morphological observations were possible given the size and condition of the dried soft parts but agree well with those obtained for <italic><tp:taxon-name><tp:taxon-name-part taxon-name-part-type="genus" reg="Pseudomohnia">Pseudomohnia</tp:taxon-name-part></tp:taxon-name></italic> sp. (see below). Although undeveloped, the pallial gonoduct appears to lack accessory sperm storage pouches (<xref ref-type="bibr" rid="B10">Fretter 1951</xref>; <xref ref-type="bibr" rid="B16">Houston 1985</xref>) and hence the dissected individual is inferred to be male. Details of the nervous system were not observable.</p><p>Analysis of the gut contents revealed the common occurrence of large (297 × 14 µm mean length × width) along with skinnier oxeas (248 × 6 µm) (Fig. <xref ref-type="fig" rid="F4">4F</xref>) which point toward a halichondriid sponge as the principal diet (<tp:taxon-name><tp:taxon-name-part taxon-name-part-type="class">Demospongiae</tp:taxon-name-part></tp:taxon-name>, <tp:taxon-name><tp:taxon-name-part taxon-name-part-type="order">Suberitida</tp:taxon-name-part></tp:taxon-name>, <tp:taxon-name><tp:taxon-name-part taxon-name-part-type="family">Halichondriidae</tp:taxon-name-part></tp:taxon-name>) (K Ruetzler, pers. comm.).</p></tp:treatment-sec><tp:treatment-sec><!--Section generated to contain objects referenced in tp:taxon-treatment.--><fig id="F1" position="float" orientation="portrait"><object-id xmlns:xlink="http://www.w3.org/1999/xlink" content-type="doi" xlink:type="simple">10.3897/zookeys.1055.68911.figure1</object-id><object-id xmlns:xlink="http://www.w3.org/1999/xlink" content-type="arpha" xlink:type="simple">C600DEA2-E284-55D3-8B80-A84B6A8C92E6</object-id><label>Figure 1.</label><caption><p>Shell morphology of <italic><tp:taxon-name><tp:taxon-name-part taxon-name-part-type="genus" reg="Pseudomohnia">Pseudomohnia</tp:taxon-name-part></tp:taxon-name></italic> gen. nov. <bold>A, B</bold><italic><tp:taxon-name><tp:taxon-name-part taxon-name-part-type="genus" reg="Pseudomohnia">Pseudomohnia</tp:taxon-name-part><tp:taxon-name-part taxon-name-part-type="species" reg="kurilana">kurilana</tp:taxon-name-part></tp:taxon-name></italic> (Dall, 1913) comb. nov <bold>A</bold> lectotype, <named-content xmlns:xlink="http://www.w3.org/1999/xlink" content-type="dwc:institutional_code" xlink:type="simple">USNM</named-content> 205224. Kuril Islands <bold>B</bold><named-content xmlns:xlink="http://www.w3.org/1999/xlink" content-type="dwc:institutional_code" xlink:type="simple">ZIN</named-content> 57494/1. Kuril Islands <bold>C, D</bold><italic><tp:taxon-name><tp:taxon-name-part taxon-name-part-type="genus" reg="Pseudomohnia">Pseudomohnia</tp:taxon-name-part></tp:taxon-name></italic> sp. <named-content xmlns:xlink="http://www.w3.org/1999/xlink" content-type="dwc:institutional_code" xlink:type="simple">LACM</named-content> 1997-156.7 Aleutian Islands <bold>E–I</bold><italic><tp:taxon-name><tp:taxon-name-part taxon-name-part-type="genus" reg="Pseudomohnia">Pseudomohnia</tp:taxon-name-part><tp:taxon-name-part taxon-name-part-type="species" reg="rogerclarki">rogerclarki</tp:taxon-name-part></tp:taxon-name></italic> sp. nov. Aleutian Islands <bold>E</bold> holotype, <named-content xmlns:xlink="http://www.w3.org/1999/xlink" content-type="dwc:institutional_code" xlink:type="simple">LACM</named-content> 3776 <bold>F</bold><named-content xmlns:xlink="http://www.w3.org/1999/xlink" content-type="dwc:institutional_code" xlink:type="simple">LACM</named-content> 1997-174 <bold>G</bold><named-content xmlns:xlink="http://www.w3.org/1999/xlink" content-type="dwc:institutional_code" xlink:type="simple">LACM</named-content> 1997-174 <bold>H</bold><named-content xmlns:xlink="http://www.w3.org/1999/xlink" content-type="dwc:institutional_code" xlink:type="simple">LACM</named-content> 1997-163.21 <bold>I</bold><named-content xmlns:xlink="http://www.w3.org/1999/xlink" content-type="dwc:institutional_code" xlink:type="simple">LACM</named-content> 1997-165.20. Scale bar: 1 cm.</p></caption><graphic xmlns:xlink="http://www.w3.org/1999/xlink" xlink:href="zookeys-1055-069-g001.jpg" position="float" orientation="portrait" xlink:type="simple" id="oo_574832.jpg"><uri content-type="original_file" xlink:type="simple">https://binary.pensoft.net/fig/574832</uri></graphic></fig><fig id="F2" position="float" orientation="portrait"><object-id xmlns:xlink="http://www.w3.org/1999/xlink" content-type="doi" xlink:type="simple">10.3897/zookeys.1055.68911.figure2</object-id><object-id xmlns:xlink="http://www.w3.org/1999/xlink" content-type="arpha" xlink:type="simple">B67845F3-F4D6-55C0-8EBA-2320E5A20F0C</object-id><label>Figure 2.</label><caption><p>Distribution of <italic><tp:taxon-name><tp:taxon-name-part taxon-name-part-type="genus" reg="Pseudomohnia">Pseudomohnia</tp:taxon-name-part></tp:taxon-name></italic> gen. nov. in the North Pacific. Squares, <italic><tp:taxon-name><tp:taxon-name-part taxon-name-part-type="genus" reg="Pseudomohnia">Pseudomohnia</tp:taxon-name-part><tp:taxon-name-part taxon-name-part-type="species" reg="kurilana">kurilana</tp:taxon-name-part></tp:taxon-name></italic> (Dall, 1913) comb. nov.; circles, <italic><tp:taxon-name><tp:taxon-name-part taxon-name-part-type="genus" reg="Pseudomohnia">Pseudomohnia</tp:taxon-name-part><tp:taxon-name-part taxon-name-part-type="species" reg="rogerclarki">rogerclarki</tp:taxon-name-part></tp:taxon-name></italic> sp. nov.; stars, <italic><tp:taxon-name><tp:taxon-name-part taxon-name-part-type="genus" reg="Pseudomohnia">Pseudomohnia</tp:taxon-name-part></tp:taxon-name></italic> sp. Symbols with black fill are type localities. Scale in kilometers.</p></caption><graphic xmlns:xlink="http://www.w3.org/1999/xlink" xlink:href="zookeys-1055-069-g002.jpg" position="float" orientation="portrait" xlink:type="simple" id="oo_574833.jpg"><uri content-type="original_file" xlink:type="simple">https://binary.pensoft.net/fig/574833</uri></graphic></fig></tp:treatment-sec><ref-list><ref id="B7"><mixed-citation xmlns:xlink="http://www.w3.org/1999/xlink" xlink:type="simple"><person-group><name name-style="western"><surname>Dall</surname><given-names>WH</given-names></name></person-group> (<year>1925</year>) <article-title>Illustrations of unfigured types of shells in the collections of the United States National Museum.</article-title><source>Proceedings of the United States National Museum</source><volume>66</volume>(<issue>2554</issue>): <fpage>1</fpage>–<lpage>41</lpage>. <ext-link xlink:type="simple" ext-link-type="doi" xlink:href="10.5479/si.00963801.66-2554.1">https://doi.org/10.5479/si.00963801.66-2554.1</ext-link></mixed-citation></ref><ref id="B20"><mixed-citation xmlns:xlink="http://www.w3.org/1999/xlink" xlink:type="simple"><person-group><name name-style="western"><surname>Kosuge</surname><given-names>S</given-names></name></person-group> (<year>1972</year>) <source>Illustrations of types of molluscs described by William Healey Dall (Northwestern Pacific gastropods).</source><publisher-name>Published by the author</publisher-name>, <publisher-loc>Tokyo</publisher-loc>, <size units="page">3 pp</size>. [+ 29 pls]</mixed-citation></ref><ref id="B13"><mixed-citation xmlns:xlink="http://www.w3.org/1999/xlink" xlink:type="simple"><person-group><name name-style="western"><surname>Golikov</surname><given-names>AN</given-names></name><name name-style="western"><surname>Sirenko</surname><given-names>BI</given-names></name></person-group> (<year>1998</year>) <article-title>Prosobranch gastropods of the continental slope of the Kurile Islands.</article-title><source>Ruthenica</source><volume>8</volume>: <fpage>91</fpage>–<lpage>135</lpage>. [in Russian]</mixed-citation></ref><ref id="B17"><mixed-citation xmlns:xlink="http://www.w3.org/1999/xlink" xlink:type="simple"><person-group><name name-style="western"><surname>Kantor</surname><given-names>YuI</given-names></name><name name-style="western"><surname>Sysoev</surname><given-names>AV</given-names></name></person-group> (<year>2006</year>) <source>Marine and brackish water <tp:taxon-name><tp:taxon-name-part taxon-name-part-type="class">Gastropoda</tp:taxon-name-part></tp:taxon-name> of Russia and adjacent countries: an illustrated catalog.</source><publisher-name>KMK Scientific Press</publisher-name>, <publisher-loc>Moscow</publisher-loc>, <size units="page">371 pp</size>. [+ 140 pls]</mixed-citation></ref><ref id="B10"><mixed-citation xmlns:xlink="http://www.w3.org/1999/xlink" xlink:type="simple"><person-group><name name-style="western"><surname>Fretter</surname><given-names>V</given-names></name></person-group> (<year>1951</year>) <article-title>Observations on the life histories and functional morphology of <italic><tp:taxon-name><tp:taxon-name-part taxon-name-part-type="genus">Cerithiopsis</tp:taxon-name-part><tp:taxon-name-part taxon-name-part-type="species">tubercularis</tp:taxon-name-part></tp:taxon-name></italic> (Montagu) and <italic><tp:taxon-name><tp:taxon-name-part taxon-name-part-type="genus">Triphora</tp:taxon-name-part><tp:taxon-name-part taxon-name-part-type="species">perversa</tp:taxon-name-part></tp:taxon-name></italic> (L).</article-title><source>Journal of the Marine Biological Association of Great Britain</source><volume>29</volume>: <fpage>567</fpage>–<lpage>586</lpage>. <ext-link xlink:type="simple" ext-link-type="doi" xlink:href="10.1017/S0025315400052784">https://doi.org/10.1017/S0025315400052784</ext-link></mixed-citation></ref><ref id="B16"><mixed-citation xmlns:xlink="http://www.w3.org/1999/xlink" xlink:type="simple"><person-group><name name-style="western"><surname>Houston</surname><given-names>RS</given-names></name></person-group> (<year>1985</year>) <article-title>Genital ducts of the <tp:taxon-name><tp:taxon-name-part taxon-name-part-type="superfamily">Cerithiacea</tp:taxon-name-part></tp:taxon-name> (<tp:taxon-name><tp:taxon-name-part taxon-name-part-type="class">Gastropoda</tp:taxon-name-part></tp:taxon-name>: <tp:taxon-name><tp:taxon-name-part taxon-name-part-type="order">Mesogastropoda</tp:taxon-name-part></tp:taxon-name>) from the Gulf of California.</article-title><source>Journal of Molluscan Studies</source><volume>51</volume>: <fpage>183</fpage>–<lpage>189</lpage>.</mixed-citation></ref></ref-list></tp:taxon-treatment>
