# Supplementary material for: The only species of Mohnia Friele, 1879 (Caenogastropoda, Buccinoidea, Buccinidae) in the North Pacific represents an unrecognized new genus of Newtoniellidae (Triphoroidea)
Source: Zookeys. 2021 Aug 5;1055:69–87. doi: 10.3897/zookeys.1055.68911 (PMC8360822; doi:10.3897/zookeys.1055.68911)
Supplement: XML Treatment for Pseudomohnia rogerclarki [file zookeys.1055.68911-treatment3.xml]

<!DOCTYPE tp:taxon-treatment
  PUBLIC "-//TaxonX//DTD Taxonomic Treatment Publishing DTD v0 20100105//EN" "tax-treatment-NSO.dtd">
<tp:taxon-treatment xmlns:tp="http://www.plazi.org/taxpub"><tp:treatment-meta><kwd-group><label>Taxon classification</label><kwd><named-content xmlns:xlink="http://www.w3.org/1999/xlink" content-type="kingdom">Animalia</named-content></kwd><kwd><named-content xmlns:xlink="http://www.w3.org/1999/xlink" content-type="order">Neogastropoda</named-content></kwd><kwd><named-content xmlns:xlink="http://www.w3.org/1999/xlink" content-type="family">Buccinidae</named-content></kwd></kwd-group><mixed-citation publication-type="journal"><person-group><name><surname>Strong</surname><given-names>Ellen E.</given-names></name><name><surname>Sirenko</surname><given-names>Boris I.</given-names></name><name><surname>McLean</surname><given-names>James H.</given-names></name></person-group><article-title>The only species of <italic><tp:taxon-name><tp:taxon-name-part taxon-name-part-type="genus" reg="Mohnia">Mohnia</tp:taxon-name-part></tp:taxon-name></italic> Friele, 1879 (<tp:taxon-name><tp:taxon-name-part taxon-name-part-type="subclass">Caenogastropoda</tp:taxon-name-part></tp:taxon-name>, <tp:taxon-name><tp:taxon-name-part taxon-name-part-type="family">Buccinoidea</tp:taxon-name-part></tp:taxon-name>, <tp:taxon-name><tp:taxon-name-part taxon-name-part-type="family">Buccinidae</tp:taxon-name-part></tp:taxon-name>) in the North Pacific represents an unrecognized new genus of <tp:taxon-name><tp:taxon-name-part taxon-name-part-type="family">Newtoniellidae</tp:taxon-name-part></tp:taxon-name> (<tp:taxon-name><tp:taxon-name-part taxon-name-part-type="superfamily">Triphoroidea</tp:taxon-name-part></tp:taxon-name>)</article-title><source>Zookeys</source><day>05</day><month>8</month><year>2021</year><volume>1055</volume><fpage>69</fpage><lpage>87</lpage><pub-id pub-id-type="doi">10.3897/zookeys.1055.68911</pub-id></mixed-citation></tp:treatment-meta><tp:nomenclature><tp:taxon-name>
                  <object-id xmlns:xlink="http://www.w3.org/1999/xlink" content-type="arpha" xlink:type="simple">5B78A912-0023-510A-870A-8929CB3A10A2</object-id>
                  <tp:taxon-name-part taxon-name-part-type="genus" reg="Pseudomohnia">Pseudomohnia</tp:taxon-name-part>
                  <tp:taxon-name-part taxon-name-part-type="species" reg="rogerclarki">rogerclarki</tp:taxon-name-part>
                  <object-id xmlns:xlink="http://www.w3.org/1999/xlink" content-type="zoobank" xlink:type="simple">http://zoobank.org/B7AAEBD1-6DD5-4680-8B6F-71CD3754838E</object-id>
                </tp:taxon-name><tp:taxon-status xmlns:xlink="http://www.w3.org/1999/xlink" xlink:type="simple">sp. nov.</tp:taxon-status><xref ref-type="fig" rid="F1">Figs 1E–I</xref><xref ref-type="fig" rid="F3">, 3C, D, F</xref><xref ref-type="fig" rid="F6">, 6</xref></tp:nomenclature><tp:treatment-sec sec-type="type material" id="SECID0ERWAE"><title>Type material.</title><p><bold><italic>Holotype</italic>.</bold> Aleutian Islands • 17.53 mm in length; Near Islands, north of Attu Island; <named-content xmlns:xlink="http://www.w3.org/1999/xlink" content-type="dwc:verbatimCoordinates" xlink:type="simple"><named-content content-type="geo-json" specific-use="{&#34;type&#34;:&#34;Point&#34;,&#34;coordinates&#34;:[173.724333,53.092500]}" id="NCID0E6WAE" xlink:type="simple">53°5.55'N, 173°43.46'E</named-content></named-content>; 114 m; 4 August 1997; R/V Dominator stn 23-971-218; RN Clark leg.; <named-content xmlns:xlink="http://www.w3.org/1999/xlink" content-type="dwc:institutional_code" xlink:type="simple">LACM</named-content> 3776 (ex <named-content xmlns:xlink="http://www.w3.org/1999/xlink" content-type="dwc:institutional_code" xlink:type="simple">LACM</named-content> 1997-174) (Figs <xref ref-type="fig" rid="F1">1E</xref>, <xref ref-type="fig" rid="F3">3C, D, F</xref>, <xref ref-type="fig" rid="F6">6</xref>).</p></tp:treatment-sec><tp:treatment-sec sec-type="material" id="SECID0E1XAE"><title>Other material.</title><p>Aleutian Islands • 2 spms; Near Islands, north of Attu Island; <named-content xmlns:xlink="http://www.w3.org/1999/xlink" content-type="dwc:verbatimCoordinates" xlink:type="simple"><named-content content-type="geo-json" specific-use="{&#34;type&#34;:&#34;Point&#34;,&#34;coordinates&#34;:[173.724333,53.092500]}" id="NCID0EDYAE" xlink:type="simple">53°5.55'N, 173°43.46'E</named-content></named-content>; 114 m; 4 August 1997; R/V Dominator stn 23-971-218; RN Clark leg.; <named-content xmlns:xlink="http://www.w3.org/1999/xlink" content-type="dwc:institutional_code" xlink:type="simple">LACM</named-content> 1997-174 (Fig. <xref ref-type="fig" rid="F1">1F, G</xref>); • 1 spm; Near Islands, south of Attu Island; <named-content xmlns:xlink="http://www.w3.org/1999/xlink" content-type="dwc:verbatimCoordinates" xlink:type="simple"><named-content content-type="geo-json" specific-use="{&#34;type&#34;:&#34;Point&#34;,&#34;coordinates&#34;:[172.958333,52.488333]}" id="NCID0EUYAE" xlink:type="simple">52°29.30'N, 172° 57.50'E</named-content></named-content>; 166 m; 2 August 1997; R/V Dominator stn 23-971-210; RN Clark leg.; <named-content xmlns:xlink="http://www.w3.org/1999/xlink" content-type="dwc:institutional_code" xlink:type="simple">LACM</named-content> 1997-163.21 (Fig. <xref ref-type="fig" rid="F1">1H</xref>); • 1 spm; Near Islands, south of Agattu Island; <named-content xmlns:xlink="http://www.w3.org/1999/xlink" content-type="dwc:verbatimCoordinates" xlink:type="simple"><named-content content-type="geo-json" specific-use="{&#34;type&#34;:&#34;Point&#34;,&#34;coordinates&#34;:[173.463333,52.225000]}" id="NCID0EFZAE" xlink:type="simple">52°13.50'N, 173°27.80'E</named-content></named-content>; 166 m; 6 August 1997; R/V Dominator stn 23-971-229; RN Clark leg.; <named-content xmlns:xlink="http://www.w3.org/1999/xlink" content-type="dwc:institutional_code" xlink:type="simple">LACM</named-content> 1997-165.20 (Fig. <xref ref-type="fig" rid="F1">1I</xref>).</p></tp:treatment-sec><tp:treatment-sec sec-type="description" id="SECID0ETZAE"><title>Description.</title><p><bold><italic>Shell</italic>.</bold> Shell narrowly turreted, spire angle ca. 30°, ~ 18 mm in adult shell length, consisting of approximately eight, thin, convex whorls, separated by deeply impressed suture (Fig. <xref ref-type="fig" rid="F1">1E–I</xref>); growth indeterminate. Shell whitish, with thick, velvety periostracum. Larval shell non-planktotrophic, ~ 3 elevated, constricted whorls, with smooth, blunt nucleus; well-defined opisthocyrt riblets and spiral threads producing cancellate sculpture on subsequent whorls. Prominent thread at shoulder and flattened subsutural ramp producing angulate appearance of first 1–1.5 whorls; gradually becoming more convex. Axial elements becoming more closely spaced toward teleoconch transition. Inferred transition to teleoconch marked by change in orientation of axial sculpture and slight expansion in whorl diameter (Fig. <xref ref-type="fig" rid="F3">3C, D</xref>). Teleoconch with seven to eight distinct, flattened spiral cords, somewhat irregular in width and spacing, and which extend onto base but may be less distinct. Spiral ornament crossed by variably developed, well separated, weakly prosocline axial threads and growth increments; axial threads obsolete on base. Aperture broad, outer lip thin, sharp. Axis weakly gyrate, pervious; columellar plait lacking. Anterior canal short, slightly recurved.</p><p><bold><italic>Operculum</italic></bold> [Holotype]. Operculum thin, corneous, honey in color, thinning toward edges; paucispiral, nucleus eccentric, occupying ca. 38% of operculum length (Fig. <xref ref-type="fig" rid="F3">3F</xref>).</p><p><bold><italic>Radula</italic></bold> [Holotype and <named-content xmlns:xlink="http://www.w3.org/1999/xlink" content-type="dwc:institutional_code" xlink:type="simple">LACM</named-content> 1997-163.21]. Radular ribbon long, comprising 40 rows, ~ 3.7 mm in length, to 51 rows, ~ 4.4 mm in length (holotype). Radula taenioglossate (Fig. <xref ref-type="fig" rid="F6">6A</xref>). Rachidian small, concave, with sharp constriction below broad cutting edge, tapering to flat or pointed, narrow base. Cutting edge straight, bearing single, prominent, sharply pointed, triangular cusp and zero to four smaller, irregular, occasionally bifid denticles on each side (Fig. <xref ref-type="fig" rid="F6">6B, C</xref>). Radular membrane diagonally creased between rachidian and lateral teeth of each row. Lateral teeth robust, broad, with undulating inner edge of shaft curving posteriorly; cutting edge with prominent, dagger-like, pointed cusp, rarely with small, rounded accessory denticle at inner base, and with small, blunt inner cusp (Fig. <xref ref-type="fig" rid="F6">6A, B, D</xref>). Marginal teeth long, slender, with cylindrical shafts and constriction below claw-like tips; cutting edges of inner and outer marginal teeth bearing three to six elongate, curving, pointed cusps (Fig. <xref ref-type="fig" rid="F6">6E</xref>).</p><fig id="F6" position="float" orientation="portrait"><object-id xmlns:xlink="http://www.w3.org/1999/xlink" content-type="doi" xlink:type="simple">10.3897/zookeys.1055.68911.figure6</object-id><object-id xmlns:xlink="http://www.w3.org/1999/xlink" content-type="arpha" xlink:type="simple">B9111FB0-E497-5E0A-9A42-1BD651ED2F16</object-id><label>Figure 6.</label><caption><p>
                      Radula and jaw morphology of <italic><tp:taxon-name><tp:taxon-name-part taxon-name-part-type="genus" reg="Pseudomohnia">Pseudomohnia</tp:taxon-name-part><tp:taxon-name-part taxon-name-part-type="species" reg="rogerclarki">rogerclarki</tp:taxon-name-part></tp:taxon-name></italic> sp. nov., holotype, <named-content xmlns:xlink="http://www.w3.org/1999/xlink" content-type="dwc:institutional_code" xlink:type="simple">LACM</named-content> 3776 <bold>A</bold> radular ribbon <bold>B</bold> detail of rachidian and lateral teeth <bold>C</bold> detail of rachidian <bold>D</bold> detail of lateral and marginal teeth <bold>E</bold> detail of inner and outer marginal teeth <bold>F</bold> jaw, inner surface. Scale bars: 10 µm (<bold>C</bold>); 20 µm (<bold>B, D, E</bold>); 100 µm (<bold>A, F</bold>).</p></caption><graphic xmlns:xlink="http://www.w3.org/1999/xlink" xlink:href="zookeys-1055-069-g006.jpg" position="float" orientation="portrait" xlink:type="simple" id="oo_574837.jpg"><uri content-type="original_file" xlink:type="simple">https://binary.pensoft.net/fig/574837</uri></graphic></fig><p><bold><italic>Anatomy</italic></bold> [Holotype and <named-content xmlns:xlink="http://www.w3.org/1999/xlink" content-type="dwc:institutional_code" xlink:type="simple">LACM</named-content> 1997-163.21]. Jaws large, robust, oval-rectangular to L-shaped (holotype; Fig. <xref ref-type="fig" rid="F6">6F</xref>), partially connected across posterior midline via thin membrane, comprised of rectangular rods. Rectum filled with sponge spicules.</p></tp:treatment-sec><tp:treatment-sec sec-type="etymology" id="SECID0E44AE"><title>Etymology.</title><p>In honor of Roger N Clark, Associate in Malacology at the <named-content xmlns:xlink="http://www.w3.org/1999/xlink" content-type="dwc:institutional_code" xlink:type="simple">LACM</named-content>, who collected the type material during a fishery monitoring cruise conducted by <named-content xmlns:xlink="http://www.w3.org/1999/xlink" content-type="dwc:institutional_code" xlink:type="simple">NOAA</named-content> in the Aleutian Islands in 1997.</p></tp:treatment-sec><tp:treatment-sec sec-type="distribution" id="SECID0EN5AE"><title>Distribution and ecology.</title><p>Known only from the Aleutian Islands (Fig. <xref ref-type="fig" rid="F2">2</xref>) in 114–166 m, feeding on sponges.</p></tp:treatment-sec><tp:treatment-sec sec-type="remarks" id="SECID0EX5AE"><title>Remarks.</title><p>This species differs from <italic><tp:taxon-name><tp:taxon-name-part taxon-name-part-type="genus" reg="Pseudomohnia">Pseudomohnia</tp:taxon-name-part><tp:taxon-name-part taxon-name-part-type="species" reg="kurilana">kurilana</tp:taxon-name-part></tp:taxon-name></italic> in having constricted and elevated early whorls with an early angulation that is somewhat variable among available specimens. The shell is more turreted, with a narrower spire angle, and the operculum has a slightly larger nucleus. The radula is distinguished by the multicuspid rachidian and a greater number of cusps on the marginal teeth.</p><p>A radula preparation showing the distinctive multicuspid rachidian that was photographed in July 2006 could not be located in the collections of the <named-content xmlns:xlink="http://www.w3.org/1999/xlink" content-type="dwc:institutional_code" xlink:type="simple">LACM</named-content> (L Groves, pers. comm.). Notes in an unpublished draft for the Northeast Pacific Gastropod volume indicate that <named-content xmlns:xlink="http://www.w3.org/1999/xlink" content-type="dwc:institutional_code" xlink:type="simple">LACM</named-content> 1997-165.20 was used for a radula preparation. This lot (Fig. <xref ref-type="fig" rid="F1">1I</xref>) contains a damaged shell with a broken operculum and dried soft parts lacking a head.</p></tp:treatment-sec><tp:treatment-sec><!--Section generated to contain objects referenced in tp:taxon-treatment.--><fig id="F1" position="float" orientation="portrait"><object-id xmlns:xlink="http://www.w3.org/1999/xlink" content-type="doi" xlink:type="simple">10.3897/zookeys.1055.68911.figure1</object-id><object-id xmlns:xlink="http://www.w3.org/1999/xlink" content-type="arpha" xlink:type="simple">C600DEA2-E284-55D3-8B80-A84B6A8C92E6</object-id><label>Figure 1.</label><caption><p>Shell morphology of <italic><tp:taxon-name><tp:taxon-name-part taxon-name-part-type="genus" reg="Pseudomohnia">Pseudomohnia</tp:taxon-name-part></tp:taxon-name></italic> gen. nov. <bold>A, B</bold><italic><tp:taxon-name><tp:taxon-name-part taxon-name-part-type="genus" reg="Pseudomohnia">Pseudomohnia</tp:taxon-name-part><tp:taxon-name-part taxon-name-part-type="species" reg="kurilana">kurilana</tp:taxon-name-part></tp:taxon-name></italic> (Dall, 1913) comb. nov <bold>A</bold> lectotype, <named-content xmlns:xlink="http://www.w3.org/1999/xlink" content-type="dwc:institutional_code" xlink:type="simple">USNM</named-content> 205224. Kuril Islands <bold>B</bold><named-content xmlns:xlink="http://www.w3.org/1999/xlink" content-type="dwc:institutional_code" xlink:type="simple">ZIN</named-content> 57494/1. Kuril Islands <bold>C, D</bold><italic><tp:taxon-name><tp:taxon-name-part taxon-name-part-type="genus" reg="Pseudomohnia">Pseudomohnia</tp:taxon-name-part></tp:taxon-name></italic> sp. <named-content xmlns:xlink="http://www.w3.org/1999/xlink" content-type="dwc:institutional_code" xlink:type="simple">LACM</named-content> 1997-156.7 Aleutian Islands <bold>E–I</bold><italic><tp:taxon-name><tp:taxon-name-part taxon-name-part-type="genus" reg="Pseudomohnia">Pseudomohnia</tp:taxon-name-part><tp:taxon-name-part taxon-name-part-type="species" reg="rogerclarki">rogerclarki</tp:taxon-name-part></tp:taxon-name></italic> sp. nov. Aleutian Islands <bold>E</bold> holotype, <named-content xmlns:xlink="http://www.w3.org/1999/xlink" content-type="dwc:institutional_code" xlink:type="simple">LACM</named-content> 3776 <bold>F</bold><named-content xmlns:xlink="http://www.w3.org/1999/xlink" content-type="dwc:institutional_code" xlink:type="simple">LACM</named-content> 1997-174 <bold>G</bold><named-content xmlns:xlink="http://www.w3.org/1999/xlink" content-type="dwc:institutional_code" xlink:type="simple">LACM</named-content> 1997-174 <bold>H</bold><named-content xmlns:xlink="http://www.w3.org/1999/xlink" content-type="dwc:institutional_code" xlink:type="simple">LACM</named-content> 1997-163.21 <bold>I</bold><named-content xmlns:xlink="http://www.w3.org/1999/xlink" content-type="dwc:institutional_code" xlink:type="simple">LACM</named-content> 1997-165.20. Scale bar: 1 cm.</p></caption><graphic xmlns:xlink="http://www.w3.org/1999/xlink" xlink:href="zookeys-1055-069-g001.jpg" position="float" orientation="portrait" xlink:type="simple" id="oo_574832.jpg"><uri content-type="original_file" xlink:type="simple">https://binary.pensoft.net/fig/574832</uri></graphic></fig><fig id="F3" position="float" orientation="portrait"><object-id xmlns:xlink="http://www.w3.org/1999/xlink" content-type="doi" xlink:type="simple">10.3897/zookeys.1055.68911.figure3</object-id><object-id xmlns:xlink="http://www.w3.org/1999/xlink" content-type="arpha" xlink:type="simple">E1FB42A3-8322-523F-A37E-8FF530F44B73</object-id><label>Figure 3.</label><caption><p>Protoconch and operculum morphology of <italic><tp:taxon-name><tp:taxon-name-part taxon-name-part-type="genus" reg="Pseudomohnia">Pseudomohnia</tp:taxon-name-part></tp:taxon-name></italic> gen. nov. <bold>A, B, E</bold><italic><tp:taxon-name><tp:taxon-name-part taxon-name-part-type="genus" reg="Pseudomohnia">Pseudomohnia</tp:taxon-name-part><tp:taxon-name-part taxon-name-part-type="species" reg="kurilana">kurilana</tp:taxon-name-part></tp:taxon-name></italic> (Dall, 1913) comb. nov. Lectotype, <named-content xmlns:xlink="http://www.w3.org/1999/xlink" content-type="dwc:institutional_code" xlink:type="simple">USNM</named-content> 205224 <bold>C, D, F</bold><italic><tp:taxon-name><tp:taxon-name-part taxon-name-part-type="genus" reg="Pseudomohnia">Pseudomohnia</tp:taxon-name-part><tp:taxon-name-part taxon-name-part-type="species" reg="rogerclarki">rogerclarki</tp:taxon-name-part></tp:taxon-name></italic> sp. nov. Holotype, <named-content xmlns:xlink="http://www.w3.org/1999/xlink" content-type="dwc:institutional_code" xlink:type="simple">LACM</named-content> 3776 <bold>A, C</bold> protoconch, apical view <bold>B, D</bold> protoconch, lateral view <bold>E, F</bold> Operculum. Black arrows indicate approximate position of inferred transition between protoconch and teleoconch. Scale bar: 1 mm.</p></caption><graphic xmlns:xlink="http://www.w3.org/1999/xlink" xlink:href="zookeys-1055-069-g003.jpg" position="float" orientation="portrait" xlink:type="simple" id="oo_574834.jpg"><uri content-type="original_file" xlink:type="simple">https://binary.pensoft.net/fig/574834</uri></graphic></fig><fig id="F2" position="float" orientation="portrait"><object-id xmlns:xlink="http://www.w3.org/1999/xlink" content-type="doi" xlink:type="simple">10.3897/zookeys.1055.68911.figure2</object-id><object-id xmlns:xlink="http://www.w3.org/1999/xlink" content-type="arpha" xlink:type="simple">B67845F3-F4D6-55C0-8EBA-2320E5A20F0C</object-id><label>Figure 2.</label><caption><p>Distribution of <italic><tp:taxon-name><tp:taxon-name-part taxon-name-part-type="genus" reg="Pseudomohnia">Pseudomohnia</tp:taxon-name-part></tp:taxon-name></italic> gen. nov. in the North Pacific. Squares, <italic><tp:taxon-name><tp:taxon-name-part taxon-name-part-type="genus" reg="Pseudomohnia">Pseudomohnia</tp:taxon-name-part><tp:taxon-name-part taxon-name-part-type="species" reg="kurilana">kurilana</tp:taxon-name-part></tp:taxon-name></italic> (Dall, 1913) comb. nov.; circles, <italic><tp:taxon-name><tp:taxon-name-part taxon-name-part-type="genus" reg="Pseudomohnia">Pseudomohnia</tp:taxon-name-part><tp:taxon-name-part taxon-name-part-type="species" reg="rogerclarki">rogerclarki</tp:taxon-name-part></tp:taxon-name></italic> sp. nov.; stars, <italic><tp:taxon-name><tp:taxon-name-part taxon-name-part-type="genus" reg="Pseudomohnia">Pseudomohnia</tp:taxon-name-part></tp:taxon-name></italic> sp. Symbols with black fill are type localities. Scale in kilometers.</p></caption><graphic xmlns:xlink="http://www.w3.org/1999/xlink" xlink:href="zookeys-1055-069-g002.jpg" position="float" orientation="portrait" xlink:type="simple" id="oo_574833.jpg"><uri content-type="original_file" xlink:type="simple">https://binary.pensoft.net/fig/574833</uri></graphic></fig></tp:treatment-sec></tp:taxon-treatment>
