# Supplementary material for: The only species of Mohnia Friele, 1879 (Caenogastropoda, Buccinoidea, Buccinidae) in the North Pacific represents an unrecognized new genus of Newtoniellidae (Triphoroidea)
Source: Zookeys. 2021 Aug 5;1055:69–87. doi: 10.3897/zookeys.1055.68911 (PMC8360822; doi:10.3897/zookeys.1055.68911)
Supplement: XML Treatment for Pseudomohnia [file zookeys.1055.68911-treatment4.xml]

<!DOCTYPE tp:taxon-treatment
  PUBLIC "-//TaxonX//DTD Taxonomic Treatment Publishing DTD v0 20100105//EN" "tax-treatment-NSO.dtd">
<tp:taxon-treatment xmlns:tp="http://www.plazi.org/taxpub"><tp:treatment-meta><kwd-group><label>Taxon classification</label><kwd><named-content xmlns:xlink="http://www.w3.org/1999/xlink" content-type="kingdom">Animalia</named-content></kwd><kwd><named-content xmlns:xlink="http://www.w3.org/1999/xlink" content-type="order">Neogastropoda</named-content></kwd><kwd><named-content xmlns:xlink="http://www.w3.org/1999/xlink" content-type="family">Buccinidae</named-content></kwd></kwd-group><mixed-citation publication-type="journal"><person-group><name><surname>Strong</surname><given-names>Ellen E.</given-names></name><name><surname>Sirenko</surname><given-names>Boris I.</given-names></name><name><surname>McLean</surname><given-names>James H.</given-names></name></person-group><article-title>The only species of <italic><tp:taxon-name><tp:taxon-name-part taxon-name-part-type="genus" reg="Mohnia">Mohnia</tp:taxon-name-part></tp:taxon-name></italic> Friele, 1879 (<tp:taxon-name><tp:taxon-name-part taxon-name-part-type="subclass">Caenogastropoda</tp:taxon-name-part></tp:taxon-name>, <tp:taxon-name><tp:taxon-name-part taxon-name-part-type="family">Buccinoidea</tp:taxon-name-part></tp:taxon-name>, <tp:taxon-name><tp:taxon-name-part taxon-name-part-type="family">Buccinidae</tp:taxon-name-part></tp:taxon-name>) in the North Pacific represents an unrecognized new genus of <tp:taxon-name><tp:taxon-name-part taxon-name-part-type="family">Newtoniellidae</tp:taxon-name-part></tp:taxon-name> (<tp:taxon-name><tp:taxon-name-part taxon-name-part-type="superfamily">Triphoroidea</tp:taxon-name-part></tp:taxon-name>)</article-title><source>Zookeys</source><day>05</day><month>8</month><year>2021</year><volume>1055</volume><fpage>69</fpage><lpage>87</lpage><pub-id pub-id-type="doi">10.3897/zookeys.1055.68911</pub-id></mixed-citation></tp:treatment-meta><tp:nomenclature><tp:taxon-name>
                  <object-id xmlns:xlink="http://www.w3.org/1999/xlink" content-type="arpha" xlink:type="simple">4E6C39F1-EBAE-5C71-B7F4-442F99FD7EFF</object-id>
                  <tp:taxon-name-part taxon-name-part-type="genus" reg="Pseudomohnia">Pseudomohnia</tp:taxon-name-part>
                </tp:taxon-name><tp:taxon-authority>sp.</tp:taxon-authority><xref ref-type="fig" rid="F1">Figs 1C, D</xref><xref ref-type="fig" rid="F5">, 5B–E</xref><xref ref-type="fig" rid="F7">, 7</xref></tp:nomenclature><tp:treatment-sec sec-type="material" id="SECID0EFBAG"><title>Material examined.</title><p>Aleutian Islands • 2 spms; Rat Islands, southwest of Amchitka Island; <named-content xmlns:xlink="http://www.w3.org/1999/xlink" content-type="dwc:verbatimCoordinates" xlink:type="simple"><named-content content-type="geo-json" specific-use="{&#34;type&#34;:&#34;Point&#34;,&#34;coordinates&#34;:[178.583333,51.461667]}" id="NCID0EOBAG" xlink:type="simple">51°27.70'N, 178°35.0'E</named-content></named-content>; 384 m; 27 July 1997; R/V Dominator stn 23-971-181; RN Clark leg.; <named-content xmlns:xlink="http://www.w3.org/1999/xlink" content-type="dwc:institutional_code" xlink:type="simple">LACM</named-content> 1997-156.7 (Fig. <xref ref-type="fig" rid="F1">1C, D</xref>); • 1 spm; southwest of Buldir Island; <named-content xmlns:xlink="http://www.w3.org/1999/xlink" content-type="dwc:verbatimCoordinates" xlink:type="simple"><named-content content-type="geo-json" specific-use="{&#34;type&#34;:&#34;Point&#34;,&#34;coordinates&#34;:[175.816667,52.308333]}" id="NCID0E6BAG" xlink:type="simple">52°18.50'N, 175°49.0'E</named-content></named-content>; 325 m; 9 August 1997; R/V Dominator stn 23-971-243; RN Clark leg.; <named-content xmlns:xlink="http://www.w3.org/1999/xlink" content-type="dwc:institutional_code" xlink:type="simple">LACM</named-content> 1997-168.10 (Figs <xref ref-type="fig" rid="F5">5B–E</xref>, <xref ref-type="fig" rid="F7">7</xref>).</p></tp:treatment-sec><tp:treatment-sec sec-type="description" id="SECID0ERCAG"><title>Description.</title><p><bold><italic>Shell</italic></bold> [<named-content xmlns:xlink="http://www.w3.org/1999/xlink" content-type="dwc:institutional_code" xlink:type="simple">LACM</named-content> 1997-156.7]. Shell broadly turreted, spire angle ca. 41°, ~ 24 mm in adult shell length, consisting of approximately eight, thin, convex whorls, separated by deeply impressed suture (Fig. <xref ref-type="fig" rid="F1">1C, D</xref>); growth indeterminate. Shell whitish, with thick, velvety periostracum. Larval shell non-planktotrophic, ~ 3 elevated, constricted whorls, with smooth, blunt nucleus; well-defined opisthocyrt riblets and spiral threads producing cancellate sculpture on subsequent whorls. Axial elements becoming more closely spaced toward teleoconch transition. Inferred transition to teleoconch marked by change in orientation of axial sculpture and slight expansion in whorl diameter. Teleoconch initially with six or seven thin spiral cords, somewhat irregular in width and spacing; cords becoming flatter, broader and less distinct on later whorls and on base and intercalated by additional cords. Spiral ornament crossed by variably developed, well separated, weakly prosocline axial threads and growth increments; axial threads becoming obsolete on body whorl. Aperture broad, outer lip thin, sharp. Axis weakly gyrate, pervious; columellar plait lacking. Anterior canal short, slightly recurved.</p><p><bold><italic>Operculum</italic></bold> [<named-content xmlns:xlink="http://www.w3.org/1999/xlink" content-type="dwc:institutional_code" xlink:type="simple">LACM</named-content> 1997-156.7]. Operculum thin, corneous, honey in color, thinning toward edges; paucispiral, nucleus eccentric, occupying ca. 42% of operculum length.</p><p><bold><italic>Radula</italic></bold> [<named-content xmlns:xlink="http://www.w3.org/1999/xlink" content-type="dwc:institutional_code" xlink:type="simple">LACM</named-content> 1997-168.10]. Radular ribbon comprising 37 rows, ~ 5.7 mm in length. Radula taenioglossate (Fig. <xref ref-type="fig" rid="F7">7A</xref>). Rachidian small, concave, with slight constriction below broad cutting edge, tapering to flat, narrow base. Cutting edge bearing single prominent, broadly triangular, bluntly pointed, finely serrated cusp, and single smaller, irregular denticle on each side (Fig. <xref ref-type="fig" rid="F7">7B, C</xref>). Radular membrane diagonally creased between rachidian and lateral teeth of each row. Lateral teeth robust, broad, with smooth inner edge of shaft curving posteriorly; cutting edge with prominent, dagger-like, pointed cusp and small, blunt inner cusp (Fig. <xref ref-type="fig" rid="F7">7B, D, E</xref>). Marginal teeth long, slender, with cylindrical shafts and constriction below claw-like tips; cutting edges of inner and outer marginal teeth bearing three to five elongate, curving, pointed cusps, somewhat angular in cross section (Fig. <xref ref-type="fig" rid="F7">7E</xref>).</p><fig id="F7" position="float" orientation="portrait"><object-id xmlns:xlink="http://www.w3.org/1999/xlink" content-type="doi" xlink:type="simple">10.3897/zookeys.1055.68911.figure7</object-id><object-id xmlns:xlink="http://www.w3.org/1999/xlink" content-type="arpha" xlink:type="simple">5939B6D0-B430-5E8F-AFEE-6E9F9D2ED736</object-id><label>Figure 7.</label><caption><p>
                      Radula morphology of <italic><tp:taxon-name><tp:taxon-name-part taxon-name-part-type="genus" reg="Pseudomohnia">Pseudomohnia</tp:taxon-name-part></tp:taxon-name></italic> sp., <named-content xmlns:xlink="http://www.w3.org/1999/xlink" content-type="dwc:institutional_code" xlink:type="simple">LACM</named-content> 1997-168.10 <bold>A</bold> radular ribbon <bold>B</bold> detail of rachidian and lateral teeth <bold>C</bold> detail of rachidian <bold>D, E</bold> detail of lateral and marginal teeth <bold>F</bold> detail of inner and outer marginal teeth. Scale bars: 20 µm (<bold>C, F</bold>); 100 µm (<bold>A, B, D, E</bold>).</p></caption><graphic xmlns:xlink="http://www.w3.org/1999/xlink" xlink:href="zookeys-1055-069-g007.jpg" position="float" orientation="portrait" xlink:type="simple" id="oo_574838.jpg"><uri content-type="original_file" xlink:type="simple">https://binary.pensoft.net/fig/574838</uri></graphic></fig><p><bold><italic>Anatomy</italic></bold> [<named-content xmlns:xlink="http://www.w3.org/1999/xlink" content-type="dwc:institutional_code" xlink:type="simple">LACM</named-content> 1997-168.10]. Foot elongate oval. Propodium large, crescent shaped, with deep, triangular propodial groove (Fig. <xref ref-type="fig" rid="F5">5B</xref>). Shallow furrow (= epipodial skirt) continuous with opercular lobe, evident along sides of foot, becoming obsolete in deep groove where propodium joins neck. Foot sole, particular that of metapodium, deeply wrinkled with many deep transverse grooves. Sole divided longitudinally by deep medial cleft. Rather large bilobed mesopodial pedal gland within foot below and in front of pedal ganglia on both sides of cleft, opening via large pore near center of sole.</p><p>Head with short, broad, muscular snout and long, tapering cephalic tentacles (Fig. <xref ref-type="fig" rid="F5">5B</xref>). Eyes conspicuous, on prominent ocular peduncles at outer bases of tentacles. Mantle edge smooth, with short, clearly defined siphon at left. Columellar muscle short, broad, extending roughly one-half whorl to base of mantle cavity. Ctenidium long, extending from siphon to base of mantle cavity, with long, narrowly triangular leaflets. Osphradium forming tall, narrow, undulating ridge, extending almost entire length of gill, from near anterior end almost to base. Hypobranchial gland well developed. Rectum broad, filled with sponge spicules, terminating in papillate anus near mantle edge at right. Rectum bordering pallial glandular gonoduct. Pallial gonoduct open for much of its length, lacking accessory pouches; thick, highly glandular tissue subdivided by deep transverse grooves (Fig. <xref ref-type="fig" rid="F5">5E</xref>). Penis lacking.</p><p>Proboscis acrembolic. Introvert rather short, muscular, oral tube not cuticularized. Jaws large, robust, surrounding anterior end of odontophore (Fig. <xref ref-type="fig" rid="F5">5C</xref>). Buccal mass large with long radular sac (Fig. <xref ref-type="fig" rid="F5">5C, D</xref>) emerging mid-ventrally near posterior end, continuing to right before arcing dorsally across anterior esophagus just behind buccal mass with posterior, weakly-bifid tip lying on left side of esophagus near supra-esophageal ganglion. Posterior buccal cavity with broad, deep, subtriangular, acinous salivary glands on either side of dorsal food groove. Anterior esophagus not cuticularized. Large mid-esophageal gland (Fig. <xref ref-type="fig" rid="F5">5C</xref>) with shallow, glandular septae and voluminous lumen, narrowing to posterior esophagus near end of mantle cavity, with ca. seven low, longitudinal folds.</p><p>Nervous system epiathroid. Circum-esophageal nerve ring surrounding anterior esophagus (Fig. <xref ref-type="fig" rid="F5">5C</xref>) just behind buccal apparatus. Nerve ring highly asymmetrical, with both cerebral ganglia lying on left side of esophagus; left cerebral ganglion below and slightly in front of right ganglion, joined by very short but distinct commissure. Buccal ganglia (Fig. <xref ref-type="fig" rid="F5">5D</xref>) joined by short commissure, lying on either side of posterior buccal mass at emergence of anterior esophagus, just below salivary glands. Small pleural ganglia lying immediately behind cerebral ganglia, separated by narrow constrictions. Long connective joining right pleural with supra-esophageal ganglion (Fig. <xref ref-type="fig" rid="F5">5C</xref>) at left side of cephalic hemocoel near tip of radular ribbon. Sub-esophageal ganglion lying below right side of anterior esophagus, separated from left pleural ganglion by slight constriction. Long, highly asymmetric connectives joining cerebral and pleural ganglia with pedal ganglia lying within foot at short distance anterior to cerebral ganglia. Small statocysts with numerous, tiny statoconia on postero-dorsal surface of pedal ganglia. Pedal ganglia joined by short, thick commissure.</p></tp:treatment-sec><tp:treatment-sec sec-type="distribution" id="SECID0E2HAG"><title>Distribution and ecology.</title><p>Known only from the Aleutian Islands (Fig. <xref ref-type="fig" rid="F2">2</xref>) in 325–384 m, feeding on sponges.</p></tp:treatment-sec><tp:treatment-sec sec-type="remarks" id="SECID0EFIAG"><title>Remarks.</title><p>Given the absence of accessory sperm storage pouches in the pallial gonoduct (<xref ref-type="bibr" rid="B10">Fretter 1951</xref>; <xref ref-type="bibr" rid="B16">Houston 1985</xref>), the dissected individual is inferred to be male.</p><p>The disposition of the remnants of the shell from <named-content xmlns:xlink="http://www.w3.org/1999/xlink" content-type="dwc:institutional_code" xlink:type="simple">LACM</named-content> 1997-168.10 on which the anatomical observations were made is unknown and there is no known photograph (RN Clark, L Groves, pers. comm.). The anatomy and radula morphology show several differences compared to <italic><tp:taxon-name><tp:taxon-name-part taxon-name-part-type="genus" reg="Pseudomohnia">Pseudomohnia</tp:taxon-name-part><tp:taxon-name-part taxon-name-part-type="species" reg="kurilana">kurilana</tp:taxon-name-part></tp:taxon-name></italic> and <italic><tp:taxon-name><tp:taxon-name-part taxon-name-part-type="genus" reg="Pseudomohnia">P.</tp:taxon-name-part><tp:taxon-name-part taxon-name-part-type="species" reg="rogerclarki">rogerclarki</tp:taxon-name-part></tp:taxon-name></italic> (see below). The two specimens in <named-content xmlns:xlink="http://www.w3.org/1999/xlink" content-type="dwc:institutional_code" xlink:type="simple">LACM</named-content> 1997-156.7 (Fig. <xref ref-type="fig" rid="F1">1C, D</xref>) have a broader spire angle than <italic><tp:taxon-name><tp:taxon-name-part taxon-name-part-type="genus" reg="Pseudomohnia">P.</tp:taxon-name-part><tp:taxon-name-part taxon-name-part-type="species" reg="rogerclarki">rogerclarki</tp:taxon-name-part></tp:taxon-name></italic>, but share the constricted, elevated early whorls. The spiral sculpture of the teleoconch is less distinct and more irregular than in <italic><tp:taxon-name><tp:taxon-name-part taxon-name-part-type="genus" reg="Pseudomohnia">P.</tp:taxon-name-part><tp:taxon-name-part taxon-name-part-type="species" reg="kurilana">kurilana</tp:taxon-name-part></tp:taxon-name></italic> and <italic><tp:taxon-name><tp:taxon-name-part taxon-name-part-type="genus" reg="Pseudomohnia">P.</tp:taxon-name-part><tp:taxon-name-part taxon-name-part-type="species" reg="rogerclarki">rogerclarki</tp:taxon-name-part></tp:taxon-name></italic>. Fragmentary soft parts from one of the two specimens in <named-content xmlns:xlink="http://www.w3.org/1999/xlink" content-type="dwc:institutional_code" xlink:type="simple">LACM</named-content> 1997-156.7 (Fig. <xref ref-type="fig" rid="F1">1D</xref>) produced a radula that we infer to be teratological, lacking a rachidian and bearing stunted marginal teeth with weakly lobed tips. The two available lots were collected in deeper waters (325–384 m) than <italic><tp:taxon-name><tp:taxon-name-part taxon-name-part-type="genus" reg="Pseudomohnia">P.</tp:taxon-name-part><tp:taxon-name-part taxon-name-part-type="species" reg="rogerclarki">rogerclarki</tp:taxon-name-part></tp:taxon-name></italic> (114–166 m). Given the fragmentary and incomplete information available, we cautiously conclude that the broad morph represented by the two specimens in <named-content xmlns:xlink="http://www.w3.org/1999/xlink" content-type="dwc:institutional_code" xlink:type="simple">LACM</named-content> 1997-156.7 is conspecific with <named-content xmlns:xlink="http://www.w3.org/1999/xlink" content-type="dwc:institutional_code" xlink:type="simple">LACM</named-content> 1997-168.10 and represents a third and undescribed species of <italic><tp:taxon-name><tp:taxon-name-part taxon-name-part-type="genus" reg="Pseudomohnia">Pseudomohnia</tp:taxon-name-part></tp:taxon-name></italic>. It is possible that the shells and the soft parts are not conspecific, and that the broad morph represents population variation or sexual dimorphism within the range of <italic><tp:taxon-name><tp:taxon-name-part taxon-name-part-type="genus" reg="Pseudomohnia">P.</tp:taxon-name-part><tp:taxon-name-part taxon-name-part-type="species" reg="rogerclarki">rogerclarki</tp:taxon-name-part></tp:taxon-name></italic>. Thus, we refrain from describing another species until additional comparative material becomes available.</p><p>To the extent that comparisons are possible, the anatomy of <italic><tp:taxon-name><tp:taxon-name-part taxon-name-part-type="genus" reg="Pseudomohnia">Pseudomohnia</tp:taxon-name-part></tp:taxon-name></italic> sp. agrees well with that of <italic><tp:taxon-name><tp:taxon-name-part taxon-name-part-type="genus" reg="Pseudomohnia">P.</tp:taxon-name-part><tp:taxon-name-part taxon-name-part-type="species" reg="kurilana">kurilana</tp:taxon-name-part></tp:taxon-name></italic>. The most conspicuous differences between the two concern details of the anterior alimentary system; specifically, the salivary glands appeared more irregular, the snout longer, the radular sac shorter, the mid-esophageal gland less developed, and the length of the introvert shorter in <italic><tp:taxon-name><tp:taxon-name-part taxon-name-part-type="genus" reg="Pseudomohnia">P.</tp:taxon-name-part><tp:taxon-name-part taxon-name-part-type="species" reg="kurilana">kurilana</tp:taxon-name-part></tp:taxon-name></italic>. The length of the introvert is known to vary within the family (<xref ref-type="bibr" rid="B15">Houbrick 1987</xref>; <xref ref-type="bibr" rid="B12">Golding et al. 2009</xref>), but that of <italic><tp:taxon-name><tp:taxon-name-part taxon-name-part-type="genus" reg="Pseudomohnia">P.</tp:taxon-name-part><tp:taxon-name-part taxon-name-part-type="species" reg="kurilana">kurilana</tp:taxon-name-part></tp:taxon-name></italic> also may have been incompletely retracted which would also explain the appearance of the snout. <italic><tp:taxon-name><tp:taxon-name-part taxon-name-part-type="genus" reg="Pseudomohnia">Pseudomohnia</tp:taxon-name-part></tp:taxon-name></italic> sp. is more similar to <italic><tp:taxon-name><tp:taxon-name-part taxon-name-part-type="genus" reg="Pseudomohnia">P.</tp:taxon-name-part><tp:taxon-name-part taxon-name-part-type="species" reg="kurilana">kurilana</tp:taxon-name-part></tp:taxon-name></italic> in morphology of the radula, but differs in the broader, more triangular and finely serrated central cusp of the rachidian and in the morphology of the marginal teeth which bear slightly fewer (two to four versus three to five), shorter, more smoothly conical cusps in <italic><tp:taxon-name><tp:taxon-name-part taxon-name-part-type="genus" reg="Pseudomohnia">P.</tp:taxon-name-part><tp:taxon-name-part taxon-name-part-type="species" reg="kurilana">kurilana</tp:taxon-name-part></tp:taxon-name></italic>. However, the range of values of marginal cusp counts overlaps in the two species and its significance could diminish with greater sampling. Like other triphoroideans, the nervous system is epiathroid with a long supra-esophageal connective, but differs in the presence of numerous, tiny statoconia in the statocysts rather than a single statolith (<xref ref-type="bibr" rid="B37">Risbec 1943</xref>).</p></tp:treatment-sec><tp:treatment-sec><!--Section generated to contain objects referenced in tp:taxon-treatment.--><fig id="F1" position="float" orientation="portrait"><object-id xmlns:xlink="http://www.w3.org/1999/xlink" content-type="doi" xlink:type="simple">10.3897/zookeys.1055.68911.figure1</object-id><object-id xmlns:xlink="http://www.w3.org/1999/xlink" content-type="arpha" xlink:type="simple">C600DEA2-E284-55D3-8B80-A84B6A8C92E6</object-id><label>Figure 1.</label><caption><p>Shell morphology of <italic><tp:taxon-name><tp:taxon-name-part taxon-name-part-type="genus" reg="Pseudomohnia">Pseudomohnia</tp:taxon-name-part></tp:taxon-name></italic> gen. nov. <bold>A, B</bold><italic><tp:taxon-name><tp:taxon-name-part taxon-name-part-type="genus" reg="Pseudomohnia">Pseudomohnia</tp:taxon-name-part><tp:taxon-name-part taxon-name-part-type="species" reg="kurilana">kurilana</tp:taxon-name-part></tp:taxon-name></italic> (Dall, 1913) comb. nov <bold>A</bold> lectotype, <named-content xmlns:xlink="http://www.w3.org/1999/xlink" content-type="dwc:institutional_code" xlink:type="simple">USNM</named-content> 205224. Kuril Islands <bold>B</bold><named-content xmlns:xlink="http://www.w3.org/1999/xlink" content-type="dwc:institutional_code" xlink:type="simple">ZIN</named-content> 57494/1. Kuril Islands <bold>C, D</bold><italic><tp:taxon-name><tp:taxon-name-part taxon-name-part-type="genus" reg="Pseudomohnia">Pseudomohnia</tp:taxon-name-part></tp:taxon-name></italic> sp. <named-content xmlns:xlink="http://www.w3.org/1999/xlink" content-type="dwc:institutional_code" xlink:type="simple">LACM</named-content> 1997-156.7 Aleutian Islands <bold>E–I</bold><italic><tp:taxon-name><tp:taxon-name-part taxon-name-part-type="genus" reg="Pseudomohnia">Pseudomohnia</tp:taxon-name-part><tp:taxon-name-part taxon-name-part-type="species" reg="rogerclarki">rogerclarki</tp:taxon-name-part></tp:taxon-name></italic> sp. nov. Aleutian Islands <bold>E</bold> holotype, <named-content xmlns:xlink="http://www.w3.org/1999/xlink" content-type="dwc:institutional_code" xlink:type="simple">LACM</named-content> 3776 <bold>F</bold><named-content xmlns:xlink="http://www.w3.org/1999/xlink" content-type="dwc:institutional_code" xlink:type="simple">LACM</named-content> 1997-174 <bold>G</bold><named-content xmlns:xlink="http://www.w3.org/1999/xlink" content-type="dwc:institutional_code" xlink:type="simple">LACM</named-content> 1997-174 <bold>H</bold><named-content xmlns:xlink="http://www.w3.org/1999/xlink" content-type="dwc:institutional_code" xlink:type="simple">LACM</named-content> 1997-163.21 <bold>I</bold><named-content xmlns:xlink="http://www.w3.org/1999/xlink" content-type="dwc:institutional_code" xlink:type="simple">LACM</named-content> 1997-165.20. Scale bar: 1 cm.</p></caption><graphic xmlns:xlink="http://www.w3.org/1999/xlink" xlink:href="zookeys-1055-069-g001.jpg" position="float" orientation="portrait" xlink:type="simple" id="oo_574832.jpg"><uri content-type="original_file" xlink:type="simple">https://binary.pensoft.net/fig/574832</uri></graphic></fig><fig id="F5" position="float" orientation="portrait"><object-id xmlns:xlink="http://www.w3.org/1999/xlink" content-type="doi" xlink:type="simple">10.3897/zookeys.1055.68911.figure5</object-id><object-id xmlns:xlink="http://www.w3.org/1999/xlink" content-type="arpha" xlink:type="simple">B834B652-9825-5EDE-AD6F-49887332E864</object-id><label>Figure 5.</label><caption><p>Anatomy of <italic><tp:taxon-name><tp:taxon-name-part taxon-name-part-type="genus" reg="Pseudomohnia">Pseudomohnia</tp:taxon-name-part></tp:taxon-name></italic> gen. nov. <bold>A</bold><italic><tp:taxon-name><tp:taxon-name-part taxon-name-part-type="genus" reg="Pseudomohnia">Pseudomohnia</tp:taxon-name-part><tp:taxon-name-part taxon-name-part-type="species" reg="kurilana">kurilana</tp:taxon-name-part></tp:taxon-name></italic> (Dall, 1913) comb. nov., lectotype, <named-content xmlns:xlink="http://www.w3.org/1999/xlink" content-type="dwc:institutional_code" xlink:type="simple">USNM</named-content> 205224 <bold>B–E</bold><italic><tp:taxon-name><tp:taxon-name-part taxon-name-part-type="genus" reg="Pseudomohnia">Pseudomohnia</tp:taxon-name-part></tp:taxon-name></italic> sp., <named-content xmlns:xlink="http://www.w3.org/1999/xlink" content-type="dwc:institutional_code" xlink:type="simple">LACM</named-content> 1997-168.10 <bold>A, B</bold> external anatomy, dorsal view, mantle cavity opened via mid-dorsal incision <bold>C</bold> foregut, dorsal view <bold>D</bold> foregut, left-lateral view <bold>E</bold> pallial gonoduct, left-lateral view. Scale bars 1 mm. Abbreviations: ae, anterior esophagus; bg, buccal ganglion; cs, longitudinal cleft in foot sole; ct, ctendium; dg, digestive gland; go, gonad; hg, hypobranchial gland; meg, mid-esophageal gland; od, odontophore; op, opercular lobe; os, osphradium; pg, pallial gonoduct; ppg, propodeal pedal gland; r, rectum; rm, retractor muscles; rs, radular sac; sg, salivary gland; si, siphon; sp, supra-esophageal ganglion; sto, stomach; t, cephalic tentacle.</p></caption><graphic xmlns:xlink="http://www.w3.org/1999/xlink" xlink:href="zookeys-1055-069-g005.jpg" position="float" orientation="portrait" xlink:type="simple" id="oo_574836.jpg"><uri content-type="original_file" xlink:type="simple">https://binary.pensoft.net/fig/574836</uri></graphic></fig><fig id="F2" position="float" orientation="portrait"><object-id xmlns:xlink="http://www.w3.org/1999/xlink" content-type="doi" xlink:type="simple">10.3897/zookeys.1055.68911.figure2</object-id><object-id xmlns:xlink="http://www.w3.org/1999/xlink" content-type="arpha" xlink:type="simple">B67845F3-F4D6-55C0-8EBA-2320E5A20F0C</object-id><label>Figure 2.</label><caption><p>Distribution of <italic><tp:taxon-name><tp:taxon-name-part taxon-name-part-type="genus" reg="Pseudomohnia">Pseudomohnia</tp:taxon-name-part></tp:taxon-name></italic> gen. nov. in the North Pacific. Squares, <italic><tp:taxon-name><tp:taxon-name-part taxon-name-part-type="genus" reg="Pseudomohnia">Pseudomohnia</tp:taxon-name-part><tp:taxon-name-part taxon-name-part-type="species" reg="kurilana">kurilana</tp:taxon-name-part></tp:taxon-name></italic> (Dall, 1913) comb. nov.; circles, <italic><tp:taxon-name><tp:taxon-name-part taxon-name-part-type="genus" reg="Pseudomohnia">Pseudomohnia</tp:taxon-name-part><tp:taxon-name-part taxon-name-part-type="species" reg="rogerclarki">rogerclarki</tp:taxon-name-part></tp:taxon-name></italic> sp. nov.; stars, <italic><tp:taxon-name><tp:taxon-name-part taxon-name-part-type="genus" reg="Pseudomohnia">Pseudomohnia</tp:taxon-name-part></tp:taxon-name></italic> sp. Symbols with black fill are type localities. Scale in kilometers.</p></caption><graphic xmlns:xlink="http://www.w3.org/1999/xlink" xlink:href="zookeys-1055-069-g002.jpg" position="float" orientation="portrait" xlink:type="simple" id="oo_574833.jpg"><uri content-type="original_file" xlink:type="simple">https://binary.pensoft.net/fig/574833</uri></graphic></fig></tp:treatment-sec><ref-list><ref id="B10"><mixed-citation xmlns:xlink="http://www.w3.org/1999/xlink" xlink:type="simple"><person-group><name name-style="western"><surname>Fretter</surname><given-names>V</given-names></name></person-group> (<year>1951</year>) <article-title>Observations on the life histories and functional morphology of <italic><tp:taxon-name><tp:taxon-name-part taxon-name-part-type="genus">Cerithiopsis</tp:taxon-name-part><tp:taxon-name-part taxon-name-part-type="species">tubercularis</tp:taxon-name-part></tp:taxon-name></italic> (Montagu) and <italic><tp:taxon-name><tp:taxon-name-part taxon-name-part-type="genus">Triphora</tp:taxon-name-part><tp:taxon-name-part taxon-name-part-type="species">perversa</tp:taxon-name-part></tp:taxon-name></italic> (L).</article-title><source>Journal of the Marine Biological Association of Great Britain</source><volume>29</volume>: <fpage>567</fpage>–<lpage>586</lpage>. <ext-link xlink:type="simple" ext-link-type="doi" xlink:href="10.1017/S0025315400052784">https://doi.org/10.1017/S0025315400052784</ext-link></mixed-citation></ref><ref id="B16"><mixed-citation xmlns:xlink="http://www.w3.org/1999/xlink" xlink:type="simple"><person-group><name name-style="western"><surname>Houston</surname><given-names>RS</given-names></name></person-group> (<year>1985</year>) <article-title>Genital ducts of the <tp:taxon-name><tp:taxon-name-part taxon-name-part-type="superfamily">Cerithiacea</tp:taxon-name-part></tp:taxon-name> (<tp:taxon-name><tp:taxon-name-part taxon-name-part-type="class">Gastropoda</tp:taxon-name-part></tp:taxon-name>: <tp:taxon-name><tp:taxon-name-part taxon-name-part-type="order">Mesogastropoda</tp:taxon-name-part></tp:taxon-name>) from the Gulf of California.</article-title><source>Journal of Molluscan Studies</source><volume>51</volume>: <fpage>183</fpage>–<lpage>189</lpage>.</mixed-citation></ref><ref id="B15"><mixed-citation xmlns:xlink="http://www.w3.org/1999/xlink" xlink:type="simple"><person-group><name name-style="western"><surname>Houbrick</surname><given-names>RS</given-names></name></person-group> (<year>1987</year>) <article-title>Description of a new, giant <italic><tp:taxon-name><tp:taxon-name-part taxon-name-part-type="genus">Ataxocerithium</tp:taxon-name-part></tp:taxon-name></italic> species from Australia, with remarks on the systematic placement of the genus (<tp:taxon-name><tp:taxon-name-part taxon-name-part-type="subclass">Prosobranchia</tp:taxon-name-part></tp:taxon-name>: <tp:taxon-name><tp:taxon-name-part taxon-name-part-type="family">Cerithiopsidae</tp:taxon-name-part></tp:taxon-name>).</article-title><source>The Nautilus</source><volume>101</volume>: <fpage>155</fpage>–<lpage>165</lpage>. <ext-link xlink:type="simple" ext-link-type="doi" xlink:href="10.5962/bhl.part.17411">https://doi.org/10.5962/bhl.part.17411</ext-link></mixed-citation></ref><ref id="B12"><mixed-citation xmlns:xlink="http://www.w3.org/1999/xlink" xlink:type="simple"><person-group><name name-style="western"><surname>Golding</surname><given-names>RE</given-names></name><name name-style="western"><surname>Ponder</surname><given-names>WF</given-names></name><name name-style="western"><surname>Byrne</surname><given-names>M</given-names></name></person-group> (<year>2009</year>) <article-title>The evolutionary and biomechanical implications of snout and proboscis morphology in <tp:taxon-name><tp:taxon-name-part taxon-name-part-type="subclass">Caenogastropoda</tp:taxon-name-part></tp:taxon-name> (<tp:taxon-name><tp:taxon-name-part taxon-name-part-type="phylum">Mollusca</tp:taxon-name-part></tp:taxon-name>: <tp:taxon-name><tp:taxon-name-part taxon-name-part-type="class">Gastropoda</tp:taxon-name-part></tp:taxon-name>).</article-title><source>Journal of Natural History</source><volume>43</volume>: <fpage>2723</fpage>–<lpage>2763</lpage>. <ext-link xlink:type="simple" ext-link-type="doi" xlink:href="10.1080/00222930903219954">https://doi.org/10.1080/00222930903219954</ext-link></mixed-citation></ref><ref id="B37"><mixed-citation xmlns:xlink="http://www.w3.org/1999/xlink" xlink:type="simple"><person-group><name name-style="western"><surname>Risbec</surname><given-names>J</given-names></name></person-group> (<year>1943</year>) <article-title>Recherches anatomiques sur les Prosobranches de Nouvelle-Calédonie. (Quatrième partie).</article-title><source>Annales des Sciences Naturelles, Zoologie</source><volume>11</volume>: <fpage>89</fpage>–<lpage>107</lpage>.</mixed-citation></ref></ref-list></tp:taxon-treatment>
